# Supplementary material for: Diiodidobis(1-methyl­imidazole-κN 3)cadmium(II)
Source: Acta Crystallogr Sect E Struct Rep Online. 2008 Sep 24;64(Pt 10):m1320. doi: 10.1107/S1600536808030225 (PMC2959245; doi:10.1107/S1600536808030225)
Supplement: Supplementary file 1 [file e-64-m1320-sup1.cif]

##############################################################################
###                                                                        ###
###        Electronic paper (Acta Crystallographica Section E)             ###
###                                                                        ###
##############################################################################
#                                                                            #
# This CIF contains the data in a paper accepted for publication in Acta     #
# Crystallographica Section E. It conforms to the requirements of Notes      #
# for Authors for Section E, and has been peer reviewed under the auspices   #
# of the IUCr Commission on Journals.                                        #
#                                                                            #
# Full details of the Crystallographic Information File format               #
# are given in the paper "The Crystallographic Information File (CIF):       #
# a New Standard Archive File for Crystallography" by S. R. Hall, F. H.      #
# Allen and I. D. Brown [Acta Cryst. (1991), A47, 655-685].                  #
#                                                                            #
# The current version of the core CIF dictionary is obtainable from          #
# ftp://ftp.iucr.org/pub/cif_core.dic. The current version number is 2.4.    #
#                                                                            #
# Software is freely available for graphical display of the structure(s) in  #
# this CIF.  For information consult the CIF home page http://www.iucr.org/  #
# cif/home.html                                                              #
#                                                                            #
# This file may be used for bona fide research purposes within the           #
# scientific community so long as proper attribution is given to the journal # 
# article from which it was obtained.                                        #
#                                                                            #
##############################################################################
                                             
data_global
_audit_creation_method     'form.cif (version 2.0)'
_journal_data_validation_number     ?
_journal_date_recd_electronic     2008-09-13
_journal_date_accepted     2008-09-19
_journal_name_full     'Acta Crystallographica, Section E'
_journal_year     2008
_journal_volume     64
_journal_issue     10
_journal_page_first     m1320
_journal_page_last     m1320
_journal_paper_category     QM
_journal_coeditor_code     BQ2097
_publ_contact_author_name     'Prof. Juan Zhao'
_publ_contact_author_address
;     College of Mechanical Engineering,
      Qingdao Technological University,
      Qingdao 266033,
      People's Republic of China
;
_publ_contact_author_email     'zhaojuanqd@163.com'
_publ_contact_author_fax     '86 0532 84022924'
_publ_contact_author_phone     '86 0532 84022924'
_publ_section_title
;
Diiodidobis(1-methylimidazole-\kN^3^)cadmium(II)
;
loop_
    _publ_author_name
    _publ_author_footnote
    _publ_author_address
    'Juan Zhao' ?
;     College of Mechanical Engineering,
      Qingdao Technological University,
      Qingdao 266033,
      People's Republic of China
;
data_I
_audit_creation_method     SHELXL-97
_chemical_name_systematic
;
Diiodidobis(1-methylimidazole-\kN^3^)cadmium(II)
;
_chemical_name_common     ?
_chemical_formula_moiety     'C8 H12 Cd I2 N4'
_chemical_formula_sum     'C8 H12 Cd I2 N4'
_chemical_formula_iupac     '[Cd I2 (C4 H6 N2)2]'
_chemical_formula_weight     530.43
_chemical_melting_point     ?
_symmetry_cell_setting     orthorhombic
_symmetry_space_group_name_H-M     'P b c a'
_symmetry_space_group_name_Hall     '-P 2ac 2ab'
loop_
    _symmetry_equiv_pos_as_xyz
    'x, y, z'
    '-x+1/2, -y, z+1/2'
    'x+1/2, -y+1/2, -z'
    '-x, y+1/2, -z+1/2'
    '-x, -y, -z'
    'x-1/2, y, -z-1/2'
    '-x-1/2, y-1/2, z'
    'x, -y-1/2, z-1/2'
_cell_length_a     13.5570(9)
_cell_length_b     14.5615(14)
_cell_length_c     14.9585(19)
_cell_angle_alpha     90.00
_cell_angle_beta     90.00
_cell_angle_gamma     90.00
_cell_volume     2953.0(5)
_cell_formula_units_Z     8
_cell_measurement_reflns_used     25
_cell_measurement_theta_min     10
_cell_measurement_theta_max     14
_cell_measurement_temperature     298
_exptl_crystal_description     block
_exptl_crystal_colour     colorless
_exptl_crystal_size_max     0.10
_exptl_crystal_size_mid     0.10
_exptl_crystal_size_min     0.10
_exptl_crystal_density_diffrn     2.386
_exptl_crystal_density_meas     ?
_exptl_crystal_density_method     'not measured'
_exptl_crystal_F_000     1936
_exptl_absorpt_coefficient_mu     5.640
_exptl_absorpt_correction_type     multi-scan
_exptl_absorpt_process_details     '(SADABS; Sheldrick, 2004)'
_exptl_absorpt_correction_T_min     0.574
_exptl_absorpt_correction_T_max     0.579
_exptl_special_details
;
;
_diffrn_ambient_temperature     298
_diffrn_radiation_type     MoK\a
_diffrn_radiation_wavelength     0.71073
_diffrn_radiation_source     'fine-focus sealed tube'
_diffrn_radiation_monochromator     graphite
_diffrn_measurement_device_type     'Bruker SMART 1K CCD area-detector'
_diffrn_measurement_method     'Thin-slice \w'
_diffrn_detector_area_resol_mean     ?
_diffrn_reflns_number     2888
_diffrn_reflns_av_R_equivalents     0.0132
_diffrn_reflns_av_sigmaI/netI     0.0485
_diffrn_reflns_theta_min     2.46
_diffrn_reflns_theta_max     25.95
_diffrn_reflns_theta_full     25.95
_diffrn_measured_fraction_theta_max     0.999
_diffrn_measured_fraction_theta_full     0.999
_diffrn_reflns_limit_h_min     0
_diffrn_reflns_limit_h_max     16
_diffrn_reflns_limit_k_min     0
_diffrn_reflns_limit_k_max     17
_diffrn_reflns_limit_l_min     0
_diffrn_reflns_limit_l_max     18
_diffrn_standards_number     3
_diffrn_standards_interval_count     100
_diffrn_standards_interval_time     ?
_diffrn_standards_decay_%     ?
_refine_special_details
;
Refinement of <i>F</i>^2^ against ALL reflections. The weighted <i>R</i>-factor
<i>wR</i> and goodness of fit <i>S</i> are based on <i>F</i>^2^, conventional
<i>R</i>-factors <i>R</i> are based on <i>F</i>, with <i>F</i> set to zero for
negative <i>F</i>^2^. The threshold expression of <i>F</i>^2^ >
\s(<i>F</i>^2^) is used only for calculating <i>R</i>-factors(gt) <i>etc</i>.
and is not relevant to the choice of reflections for refinement.
<i>R</i>-factors based on <i>F</i>^2^ are statistically about twice as large
as those based on <i>F</i>, and <i>R</i>- factors based on ALL data will be
even larger.
;
_reflns_number_total     2768
_reflns_number_gt     1811
_reflns_threshold_expression     I>2\s(I)
_refine_ls_structure_factor_coef     Fsqd
_refine_ls_matrix_type     full
_refine_ls_R_factor_all     0.1020
_refine_ls_R_factor_gt     0.0629
_refine_ls_wR_factor_gt     0.1560
_refine_ls_wR_factor_ref     0.1776
_refine_ls_goodness_of_fit_ref     0.985
_refine_ls_restrained_S_all     0.982
_refine_ls_number_reflns     2768
_refine_ls_number_parameters     137
_refine_ls_number_restraints     40
_refine_ls_hydrogen_treatment     constr
_refine_ls_weighting_scheme     calc
_refine_ls_weighting_details
                'calc w=1/[\s^2^(Fo^2^)+(0.1P)^2^+10P] where P=(Fo^2^+2Fc^2^)/3'
_atom_sites_solution_hydrogens     geom
_atom_sites_solution_primary     direct
_atom_sites_solution_secondary     difmap
_refine_ls_shift/su_max     0.001
_refine_ls_shift/su_mean     0.000
_refine_diff_density_max     1.183
_refine_diff_density_min     -0.852
_refine_ls_extinction_method     'SHELXTL (Sheldrick, 2001)'
_refine_ls_extinction_coef     0.0017(2)
_refine_ls_extinction_expression
                                  'Fc^*^=kFc[1+0.001xFc^2^\l^3^/sin(2\q)]^-1/4^'
loop_
    _atom_type_symbol
    _atom_type_description
    _atom_type_scat_dispersion_real
    _atom_type_scat_dispersion_imag
    _atom_type_scat_source
    'C' 'C' 0.0033 0.0016
                         'International Tables Vol C Tables 4.2.6.8 and 6.1.1.4'
    'H' 'H' 0.0000 0.0000
                         'International Tables Vol C Tables 4.2.6.8 and 6.1.1.4'
    'N' 'N' 0.0061 0.0033
                         'International Tables Vol C Tables 4.2.6.8 and 6.1.1.4'
    'Cd' 'Cd' -0.8075 1.2024
                         'International Tables Vol C Tables 4.2.6.8 and 6.1.1.4'
    'I' 'I' -0.4742 1.8119
                         'International Tables Vol C Tables 4.2.6.8 and 6.1.1.4'
_computing_data_collection     'SMART (Bruker, 2001)'
_computing_cell_refinement     'SAINT (Bruker, 2001)'
_computing_data_reduction     'SAINT (Bruker, 2001)'
_computing_structure_solution     'SHELXTL (Sheldrick, 2008)'
_computing_structure_refinement     'SHELXTL (Sheldrick, 2008)'
_computing_molecular_graphics     'SHELXTL (Sheldrick, 2008)'
_computing_publication_material
                                  'SHELXTL (Sheldrick, 2008) and local programs'
loop_
    _atom_site_type_symbol
    _atom_site_label
    _atom_site_fract_x
    _atom_site_fract_y
    _atom_site_fract_z
    _atom_site_U_iso_or_equiv
    _atom_site_adp_type
    _atom_site_calc_flag
    _atom_site_refinement_flags
    _atom_site_occupancy
    _atom_site_disorder_assembly
    _atom_site_disorder_group
    Cd Cd 1.20251(6) 0.53829(6) 1.04405(6) 0.0520(3) Uani d . 1 . .
    I I1 1.21055(7) 0.59157(7) 0.86882(6) 0.0621(3) Uani d . 1 . .
    C C1 1.5970(10) 0.6525(10) 1.0696(12) 0.080(5) Uani d . 1 . .
    H H1A 1.5798 0.7004 1.0284 0.120 Uiso calc R 1 . .
    H H1B 1.6475 0.6146 1.0439 0.120 Uiso calc R 1 . .
    H H1C 1.6208 0.6792 1.1242 0.120 Uiso calc R 1 . .
    N N1 1.5119(6) 0.5977(7) 1.0881(7) 0.052(3) Uani d . 1 . .
    I I2 1.13534(7) 0.36699(7) 1.08491(8) 0.0707(4) Uani d . 1 . .
    N N2 1.3612(7) 0.5502(7) 1.0836(7) 0.052(3) Uani d . 1 . .
    C C2 1.5085(12) 0.5226(11) 1.1438(10) 0.070(4) Uani d . 1 . .
    H H2A 1.5602 0.4954 1.1750 0.084 Uiso calc R 1 . .
    N N3 0.9637(7) 0.6773(6) 1.1774(6) 0.047(2) Uani d U 1 . .
    C C3 1.4143(12) 0.4979(10) 1.1428(10) 0.072(4) Uani d . 1 . .
    H H3A 1.3877 0.4512 1.1778 0.087 Uiso calc R 1 . .
    N N4 1.1068(8) 0.6296(7) 1.1229(7) 0.052(2) Uani d U 1 . .
    C C4 1.4208(9) 0.6106(9) 1.0530(9) 0.054(3) Uani d . 1 . .
    H H4A 1.4040 0.6566 1.0126 0.065 Uiso calc R 1 . .
    C C5 0.8536(8) 0.6817(10) 1.2037(9) 0.061(4) Uani d . 1 . .
    H H5A 0.8204 0.6280 1.1819 0.092 Uiso calc R 1 . .
    H H5B 0.8242 0.7355 1.1779 0.092 Uiso calc R 1 . .
    H H5C 0.8479 0.6844 1.2676 0.092 Uiso calc R 1 . .
    C C6 1.0338(10) 0.7448(10) 1.1951(9) 0.066(3) Uani d U 1 . .
    H H6A 1.0230 0.8005 1.2238 0.080 Uiso calc R 1 . .
    C C7 1.1210(11) 0.7135(11) 1.1622(11) 0.078(4) Uani d U 1 . .
    H H7A 1.1810 0.7443 1.1658 0.093 Uiso calc R 1 . .
    C C8 1.0131(9) 0.6115(9) 1.1374(8) 0.054(3) Uani d U 1 . .
    H H8A 0.9841 0.5563 1.1206 0.064 Uiso calc R 1 . .
loop_
    _atom_site_aniso_label
    _atom_site_aniso_U_11
    _atom_site_aniso_U_22
    _atom_site_aniso_U_33
    _atom_site_aniso_U_12
    _atom_site_aniso_U_13
    _atom_site_aniso_U_23
    Cd 0.0379(5) 0.0590(5) 0.0591(6) 0.0005(4) 0.0060(4) 0.0008(5)
    I1 0.0644(6) 0.0656(6) 0.0564(5) -0.0062(4) -0.0039(4) 0.0073(4)
    C1 0.046(8) 0.069(9) 0.125(14) -0.023(7) -0.017(8) -0.024(9)
    N1 0.024(5) 0.064(6) 0.068(7) -0.011(4) 0.009(5) -0.022(6)
    I2 0.0632(6) 0.0605(6) 0.0883(8) -0.0060(4) 0.0029(5) 0.0166(5)
    N2 0.037(5) 0.052(6) 0.067(7) 0.003(5) -0.008(5) -0.009(5)
    C2 0.068(10) 0.081(11) 0.062(9) 0.013(8) -0.010(8) -0.012(8)
    N3 0.041(4) 0.050(5) 0.049(5) 0.002(4) 0.001(4) -0.001(4)
    C3 0.081(11) 0.064(8) 0.073(10) 0.027(8) 0.003(8) 0.016(8)
    N4 0.052(5) 0.056(5) 0.050(5) 0.000(4) 0.003(4) 0.002(4)
    C4 0.038(6) 0.065(8) 0.059(8) -0.022(6) 0.010(6) 0.006(6)
    C5 0.040(7) 0.076(9) 0.068(9) 0.014(6) -0.001(6) 0.009(7)
    C6 0.060(6) 0.056(5) 0.083(8) -0.001(5) -0.007(6) -0.013(5)
    C7 0.069(6) 0.071(6) 0.094(8) -0.022(5) 0.015(6) -0.009(6)
    C8 0.052(5) 0.055(5) 0.054(6) 0.002(4) 0.007(5) -0.010(5)
_geom_special_details
;
All e.s.d.'s (except the e.s.d. in the dihedral angle between two l.s. planes)
are estimated using the full covariance matrix. The cell e.s.d.'s are taken
into account individually in the estimation of e.s.d.'s in distances, angles
and torsion angles; correlations between e.s.d.'s in cell parameters are only
used when they are defined by crystal symmetry. An approximate (isotropic)
treatment of cell e.s.d.'s is used for estimating e.s.d.'s involving l.s.
planes.
;
loop_
    _geom_bond_atom_site_label_1
    _geom_bond_atom_site_label_2
    _geom_bond_site_symmetry_2
    _geom_bond_distance
    _geom_bond_publ_flag
    Cd N4 . 2.201(10) ?
    Cd N2 . 2.238(9) ?
    Cd I2 . 2.7248(13) ?
    Cd I1 . 2.7358(13) ?
    C1 N1 . 1.429(16) ?
    C1 H1A . 0.9600 ?
    C1 H1B . 0.9600 ?
    C1 H1C . 0.9600 ?
    N1 C4 . 1.355(16) ?
    N1 C2 . 1.377(19) ?
    N2 C4 . 1.279(15) ?
    N2 C3 . 1.372(16) ?
    C2 C3 . 1.33(2) ?
    C2 H2A . 0.9300 ?
    N3 C8 . 1.313(14) ?
    N3 C6 . 1.392(16) ?
    N3 C5 . 1.544(14) ?
    C3 H3A . 0.9300 ?
    N4 C8 . 1.315(16) ?
    N4 C7 . 1.369(18) ?
    C4 H4A . 0.9300 ?
    C5 H5A . 0.9600 ?
    C5 H5B . 0.9600 ?
    C5 H5C . 0.9600 ?
    C6 C7 . 1.360(18) ?
    C6 H6A . 0.9300 ?
    C7 H7A . 0.9300 ?
    C8 H8A . 0.9300 ?
loop_
    _geom_angle_atom_site_label_1
    _geom_angle_atom_site_label_2
    _geom_angle_atom_site_label_3
    _geom_angle_site_symmetry_1
    _geom_angle_site_symmetry_3
    _geom_angle
    _geom_angle_publ_flag
    N4 Cd N2 . . 112.2(4) ?
    N4 Cd I2 . . 103.7(3) ?
    N2 Cd I2 . . 109.4(3) ?
    N4 Cd I1 . . 111.4(3) ?
    N2 Cd I1 . . 101.1(3) ?
    I2 Cd I1 . . 119.20(5) ?
    N1 C1 H1A . . 109.5 ?
    N1 C1 H1B . . 109.5 ?
    H1A C1 H1B . . 109.5 ?
    N1 C1 H1C . . 109.5 ?
    H1A C1 H1C . . 109.5 ?
    H1B C1 H1C . . 109.5 ?
    C4 N1 C2 . . 108.3(10) ?
    C4 N1 C1 . . 125.7(12) ?
    C2 N1 C1 . . 126.0(12) ?
    C4 N2 C3 . . 106.3(12) ?
    C4 N2 Cd . . 124.4(9) ?
    C3 N2 Cd . . 129.2(10) ?
    C3 C2 N1 . . 103.9(13) ?
    C3 C2 H2A . . 128.0 ?
    N1 C2 H2A . . 128.0 ?
    C8 N3 C6 . . 104.7(10) ?
    C8 N3 C5 . . 129.7(10) ?
    C6 N3 C5 . . 125.6(10) ?
    C2 C3 N2 . . 111.2(14) ?
    C2 C3 H3A . . 124.4 ?
    N2 C3 H3A . . 124.4 ?
    C8 N4 C7 . . 104.1(11) ?
    C8 N4 Cd . . 122.5(9) ?
    C7 N4 Cd . . 133.3(9) ?
    N2 C4 N1 . . 110.0(12) ?
    N2 C4 H4A . . 125.0 ?
    N1 C4 H4A . . 125.0 ?
    N3 C5 H5A . . 109.5 ?
    N3 C5 H5B . . 109.5 ?
    H5A C5 H5B . . 109.5 ?
    N3 C5 H5C . . 109.5 ?
    H5A C5 H5C . . 109.5 ?
    H5B C5 H5C . . 109.5 ?
    C7 C6 N3 . . 106.8(12) ?
    C7 C6 H6A . . 126.6 ?
    N3 C6 H6A . . 126.6 ?
    C6 C7 N4 . . 109.3(12) ?
    C6 C7 H7A . . 125.3 ?
    N4 C7 H7A . . 125.3 ?
    N3 C8 N4 . . 114.9(12) ?
    N3 C8 H8A . . 122.5 ?
    N4 C8 H8A . . 122.5 ?
loop_
    _geom_hbond_atom_site_label_D
    _geom_hbond_atom_site_label_H
    _geom_hbond_atom_site_label_A
    _geom_hbond_site_symmetry_A
    _geom_hbond_distance_DH
    _geom_hbond_distance_HA
    _geom_hbond_distance_DA
    _geom_hbond_angle_DHA
    _geom_hbond_publ_flag
    C5 H5B I1 3_467 0.96 3.03 3.9797 169 y
