# Supplementary material for: Diiodidobis(1-methyl­imidazole-κN 3)cadmium(II)
Source: Acta Crystallogr Sect E Struct Rep Online. 2008 Sep 24;64(Pt 10):m1320. doi: 10.1107/S1600536808030225 (PMC2959245; doi:10.1107/S1600536808030225)
Supplement: Supplementary file 2 [file e-64-m1320-Isup2.hkl]

# 
# h,k,l, Fc-squared, Fo-squared, sigma(Fo-squared) and status flag 
# 
data_I
_shelx_title '    LF31 in P b c a' 
_shelx_refln_list_code          4 
_shelx_F_calc_maximum      542.37 
_exptl_crystal_F_000      1936.00 
_reflns_d_resolution_high  0.8122 
 
loop_ 
 _symmetry_equiv_pos_as_xyz 
 'x, y, z' 
 '-x+1/2, -y, z+1/2' 
 'x+1/2, -y+1/2, -z' 
 '-x, y+1/2, -z+1/2' 
 '-x, -y, -z' 
 'x-1/2, y, -z-1/2' 
 '-x-1/2, y-1/2, z' 
 'x, -y-1/2, z-1/2' 
 
_cell_length_a    13.5570 
_cell_length_b    14.5615 
_cell_length_c    14.9585 
_cell_angle_alpha  90.000 
_cell_angle_beta   90.000 
_cell_angle_gamma  90.000 
 
_shelx_F_squared_multiplier     1.000 
 
loop_ 
 _refln_index_h 
 _refln_index_k 
 _refln_index_l 
 _refln_F_squared_calc 
 _refln_F_squared_meas 
 _refln_F_squared_sigma 
 _refln_observed_status 
   2   0   0   166819.88   169125.34   3763.43 o 
   4   0   0     6629.27     6439.92    311.09 o 
   6   0   0    27559.21    25810.83    581.02 o 
   8   0   0       90.58        4.78    161.30 o 
  10   0   0    39024.07    45360.72    755.54 o 
  12   0   0    61960.47    60704.94    989.97 o 
  14   0   0    21823.44    22485.65    687.09 o 
  16   0   0       69.58       34.39    257.98 o 
   2   1   0     8511.95     7627.82    174.81 o 
   4   1   0    10443.21    12628.21    237.02 o 
   6   1   0   124586.88   110847.84    870.96 o 
   8   1   0    48095.78    51928.15    681.99 o 
  10   1   0       57.18      262.79    168.58 o 
  12   1   0     7060.78     8411.03    412.06 o 
  14   1   0       10.76      112.47    289.56 o 
  16   1   0        2.68      206.73    265.10 o 
   0   2   0   174698.19   204997.61   1518.59 o 
   2   2   0   124080.60   127340.88    657.19 o 
   4   2   0    48396.65    51637.32    490.37 o 
   6   2   0      798.47     1178.21    129.90 o 
   8   2   0    23505.83    25428.24    485.14 o 
  10   2   0    38926.82    41656.87    724.23 o 
  12   2   0    10077.38    10471.81    461.60 o 
  14   2   0     4872.42     5399.57    437.51 o 
  16   2   0        0.68      287.65    286.14 o 
   2   3   0     1560.07     1919.76     99.02 o 
   4   3   0   141307.17   140090.25    868.17 o 
   6   3   0   268313.38   236641.31   1377.43 o 
   8   3   0    82153.74    85795.45    916.55 o 
  10   3   0     1915.62     2179.91    249.56 o 
  12   3   0     5355.63     5807.34    392.87 o 
  14   3   0      743.53      577.77    320.12 o 
  16   3   0     2039.08     1958.77    395.65 o 
   0   4   0   178478.48   183638.89   1558.74 o 
   2   4   0     3563.03     4190.26    160.22 o 
   4   4   0    51381.95    53420.57    530.14 o 
   6   4   0     1258.92     1798.92    154.03 o 
   8   4   0    32675.06    36787.91    616.99 o 
  10   4   0     3256.13     3052.53    337.94 o 
  12   4   0     1596.92     1109.75    314.06 o 
  14   4   0     2369.08     2978.47    395.21 o 
  16   4   0        0.08      546.36    328.37 o 
   2   5   0   158554.97   158478.05   1083.04 o 
   4   5   0    88756.16    79070.00    688.50 o 
   6   5   0    16442.57    20917.32    402.50 o 
   8   5   0     2135.01     2458.61    215.67 o 
  10   5   0    14219.97    16423.21    519.63 o 
  12   5   0      210.05      292.91    252.08 o 
  14   5   0     6069.75     8216.95    535.90 o 
  16   5   0     5394.84     4584.36    606.87 o 
   0   6   0    13166.86    12399.82    509.17 o 
   2   6   0    29107.04    29542.38    502.69 o 
   4   6   0    45200.84    43854.37    543.78 o 
   6   6   0      578.07      451.33    122.93 o 
   8   6   0     3625.29     3122.98    157.88 o 
  10   6   0     7299.54     7622.35    394.27 o 
  12   6   0     1817.55     1945.90    324.08 o 
  14   6   0      753.07      910.69    371.73 o 
   2   7   0     7109.56     7218.98    113.87 o 
   4   7   0     4826.27     5219.01    232.00 o 
   6   7   0     1984.98     1862.03    166.84 o 
   8   7   0     1211.01      933.91    150.16 o 
  10   7   0      520.82      118.43    252.61 o 
  12   7   0      327.73      366.66    285.16 o 
  14   7   0     3053.73     3983.66    447.51 o 
   0   8   0    18470.29    20217.16    502.23 o 
   2   8   0     7422.12     7546.54    300.64 o 
   4   8   0    33893.41    33093.01    567.60 o 
   6   8   0      582.92      425.21    156.42 o 
   8   8   0    13890.63    13919.56    173.70 o 
  10   8   0     1997.36     1782.28    301.55 o 
  12   8   0       28.65      360.53    287.31 o 
  14   8   0       25.13      206.80    316.00 o 
   2   9   0    17540.70    14509.63    431.74 o 
   4   9   0     3369.74     3892.99    251.50 o 
   6   9   0    11277.51    11163.58    379.68 o 
   8   9   0      837.08      558.30    216.01 o 
  10   9   0     6138.33     7106.75    411.99 o 
  12   9   0     5568.41     4403.38    264.02 o 
  14   9   0      115.51      118.30    327.09 o 
   0  10   0     1426.17     1326.10    186.98 o 
   2  10   0       98.73        0.00    159.61 o 
   4  10   0    10912.68    10991.76    411.66 o 
   6  10   0     1830.66     1224.00    183.03 o 
   8  10   0      212.79      147.25    144.15 o 
  10  10   0      475.00      904.90    237.04 o 
  12  10   0      616.54     1058.79    299.94 o 
   2  11   0      126.26      176.21    180.81 o 
   4  11   0     3722.98     4243.37    282.91 o 
   6  11   0     4047.29     4076.00    315.83 o 
   8  11   0      272.90       67.93    209.98 o 
  10  11   0        1.23       16.60    240.01 o 
  12  11   0      481.05      931.36    310.46 o 
   0  12   0    10566.25    10130.56    360.45 o 
   2  12   0      722.71      644.98    194.08 o 
   4  12   0    11684.39    12012.32    471.80 o 
   6  12   0     2245.17     2632.06    265.35 o 
   8  12   0      958.92      705.24    234.90 o 
  10  12   0      119.19      304.10    239.26 o 
  12  12   0     1418.46     1405.40    386.61 o 
   2  13   0    13598.96    13653.25    466.46 o 
   4  13   0     7065.38     6852.59    382.46 o 
   6  13   0        3.51      209.35    218.85 o 
   8  13   0       68.58       32.84    239.62 o 
  10  13   0     2762.68     3224.67    409.20 o 
   0  14   0     2204.99     2498.75    185.28 o 
   2  14   0     1567.11     1979.80    226.21 o 
   4  14   0     6941.82     7587.21    397.17 o 
   6  14   0      180.92       31.72    244.83 o 
   8  14   0     4076.36     4740.96    388.08 o 
  10  14   0     2973.47     3668.66    453.52 o 
   2  15   0      420.98      417.54    159.17 o 
   4  15   0        3.23      213.79    222.14 o 
   6  15   0        8.94       65.62    238.82 o 
   8  15   0      220.43      277.27    265.94 o 
   0  16   0     1190.02     1090.89    146.95 o 
   2  16   0     3830.97     3976.76    284.40 o 
   4  16   0     4160.58     3183.23    198.14 o 
   6  16   0        0.61      428.42    218.69 o 
   2  17   0     3070.45     2813.21    230.64 o 
   4  17   0     1956.49     2334.06    276.87 o 
   1   1   1    38127.18    47372.95    304.38 o 
   2   1   1      973.07     1197.43     63.16 o 
   3   1   1   294166.41   373570.31   1215.01 o 
   4   1   1     4996.21     6173.96    166.30 o 
   5   1   1   126927.09   131305.27    482.58 o 
   6   1   1    25034.42    29954.04    430.47 o 
   7   1   1    37490.84    34526.16    112.63 o 
   8   1   1     8819.60     9490.46    299.45 o 
   9   1   1    23163.08    25627.28    516.07 o 
  10   1   1       40.95      185.46    185.46 o 
  11   1   1     6226.20     7458.11    357.72 o 
  12   1   1      401.19      661.06    232.26 o 
  13   1   1     6307.25     5403.10    406.58 o 
  14   1   1      217.70      211.64    284.34 o 
  15   1   1     8979.61     8168.20    237.77 o 
  16   1   1      109.86       57.64    288.55 o 
   0   2   1    28110.73    26652.67    527.54 o 
   1   2   1    24279.95    27200.67    276.37 o 
   2   2   1    88608.94    82814.64    514.42 o 
   3   2   1   140329.67   144414.19    784.73 o 
   4   2   1     1260.60     1384.08    103.23 o 
   5   2   1    66229.96    73437.39    636.11 o 
   6   2   1        1.90      195.83     97.43 o 
   7   2   1    10523.39    11285.92    302.02 o 
   8   2   1      260.25      168.81    128.33 o 
   9   2   1    71085.11    69817.77    855.59 o 
  10   2   1       11.14       72.12    187.26 o 
  11   2   1    10274.30    11295.53    423.17 o 
  12   2   1     5652.52     5997.18    370.75 o 
  13   2   1      545.94      525.26    269.27 o 
  14   2   1     2380.16     2900.97    377.72 o 
  15   2   1      427.77       38.05    307.22 o 
  16   2   1        6.89      103.69    277.47 o 
   1   3   1    26335.53    31655.21    376.96 o 
   2   3   1    13436.87    15862.11    240.00 o 
   3   3   1     2002.29     2655.49    112.25 o 
   4   3   1     4428.07     4789.75    167.80 o 
   5   3   1    49534.36    55915.93    571.96 o 
   6   3   1    40141.97    44609.87    557.32 o 
   7   3   1    74358.16    79486.17    805.74 o 
   8   3   1     1486.87     1105.19    188.41 o 
   9   3   1      464.68      769.62    179.08 o 
  10   3   1      631.90      585.84    200.71 o 
  11   3   1    10370.80    10603.79    432.95 o 
  12   3   1      614.50     1020.02    240.86 o 
  13   3   1     1771.17     2358.20    286.44 o 
  14   3   1       23.27      110.54    306.27 o 
  15   3   1      161.56       40.61    313.14 o 
  16   3   1       17.54      324.79    324.79 o 
   0   4   1    18764.28    23665.41    505.34 o 
   1   4   1   218190.17   253514.83  10235.39 o 
   2   4   1    10521.73    11239.43    235.18 o 
   3   4   1    34724.62    37009.59    409.79 o 
   4   4   1     1421.72     1542.66    109.77 o 
   5   4   1       41.56       32.84     91.80 o 
   6   4   1     2093.41     1653.03    121.63 o 
   7   4   1     6682.41     8482.32    289.28 o 
   8   4   1      455.62      239.59    157.75 o 
   9   4   1    14838.47    16089.07    455.23 o 
  10   4   1      177.02      445.58    190.89 o 
  11   4   1    14631.24    17008.09    536.67 o 
  12   4   1      791.45     1058.10    276.17 o 
  13   4   1    10509.33    12337.13    560.50 o 
  14   4   1       17.88      135.90    289.93 o 
  15   4   1     1200.89     2012.85    362.19 o 
  16   4   1      367.17       46.69    350.05 o 
   1   5   1     8673.32     9399.46    283.27 o 
   2   5   1        6.78       34.73     82.56 o 
   3   5   1    21843.49    22830.49    353.68 o 
   4   5   1    29255.92    27265.50    394.61 o 
   5   5   1       45.05      233.62     85.85 o 
   6   5   1    39313.86    40544.79    555.24 o 
   7   5   1       27.48      215.77    123.30 o 
   8   5   1    20872.41    23702.50    494.25 o 
   9   5   1     4254.96     5291.02    317.07 o 
  10   5   1      146.13      154.72    193.84 o 
  11   5   1     3876.87     4442.11    341.53 o 
  12   5   1        3.75       63.09    230.40 o 
  13   5   1      107.49      340.95    275.12 o 
  14   5   1      262.10      222.58    266.09 o 
  15   5   1       33.24      112.47    325.47 o 
  16   5   1       93.13      170.80    372.17 o 
   0   6   1    72141.73    78569.41    960.92 o 
   1   6   1   112601.55   109428.41   1886.17 o 
   2   6   1    16206.08    15863.70    360.70 o 
   3   6   1       45.33      222.61    101.53 o 
   4   6   1     5260.18     5421.86    203.84 o 
   5   6   1    30480.19    31070.12    464.14 o 
   6   6   1     4074.20     3705.06    190.55 o 
   7   6   1      489.56      668.30    124.81 o 
   8   6   1      346.24      146.13    153.83 o 
   9   6   1      293.68      509.30    158.11 o 
  10   6   1        1.00       49.22    177.33 o 
  11   6   1     7159.37     8273.17    413.88 o 
  12   6   1     5389.90     4259.86    263.70 o 
  13   6   1     9449.56    11951.50    604.93 o 
  14   6   1     1521.24     1547.16    404.30 o 
  15   6   1       92.20      116.15    359.15 o 
   1   7   1     6812.94     6389.50    276.80 o 
   2   7   1    21889.26    20811.56    447.80 o 
   3   7   1     4578.81     4801.78    219.31 o 
   4   7   1     9907.76    10441.28    297.95 o 
   5   7   1    18866.02    18818.88    390.40 o 
   6   7   1       50.32        7.40    104.96 o 
   7   7   1    38781.71    39020.27    615.37 o 
   8   7   1      487.94      132.95    130.14 o 
   9   7   1     1136.95     1208.03    205.54 o 
  10   7   1     3898.22     4273.98    325.36 o 
  11   7   1     2956.20     2314.74    246.91 o 
  12   7   1      959.97     1090.47    328.40 o 
  13   7   1       52.20      228.84    306.26 o 
  14   7   1      167.84      514.98    273.10 o 
  15   7   1      305.85      595.67    341.12 o 
   0   8   1    24884.59    26021.28    562.22 o 
   1   8   1      987.94     1025.60    174.07 o 
   2   8   1    25596.18    24183.58    511.36 o 
   3   8   1     3572.23     3623.39    214.82 o 
   4   8   1    12226.74    12129.98    349.50 o 
   5   8   1      340.06      112.70    149.39 o 
   6   8   1      243.49      241.93    133.78 o 
   7   8   1     3562.57     4030.64    245.01 o 
   8   8   1     5668.23     5316.61    289.48 o 
   9   8   1     4900.20     5722.42    331.56 o 
  10   8   1     5507.72     6413.31    373.80 o 
  11   8   1     1454.21     1562.68    278.48 o 
  12   8   1     2640.93     2103.42    229.89 o 
  13   8   1        0.91      293.81    293.81 o 
  14   8   1      575.22      176.13    338.28 o 
   1   9   1      372.26      429.92    122.79 o 
   2   9   1      227.45      228.42    128.87 o 
   3   9   1      939.97      856.64    156.91 o 
   4   9   1     3611.09     4091.13    252.21 o 
   5   9   1     4179.82     4343.85    248.10 o 
   6   9   1     6949.40     5985.75    138.36 o 
   7   9   1     3611.49     3829.70    279.73 o 
   8   9   1     4502.37     4128.87    286.25 o 
   9   9   1      166.94      442.06    204.09 o 
  10   9   1      454.11      111.59    242.43 o 
  11   9   1      977.97     1016.00    282.16 o 
  12   9   1       40.72       18.06    264.05 o 
  13   9   1       24.06      487.28    258.36 o 
  14   9   1       38.70      158.73    287.63 o 
   0  10   1      387.60      284.37    156.62 o 
   1  10   1     1177.05     1064.94    192.71 o 
   2  10   1     2981.47     2916.58    231.90 o 
   3  10   1     3132.83     3297.44    256.06 o 
   4  10   1     9108.07     8843.78    372.71 o 
   5  10   1     5774.42     6221.79    313.41 o 
   6  10   1      710.09      614.43    181.98 o 
   7  10   1     3264.00     3196.56    282.38 o 
   8  10   1     2103.72     2180.48    259.13 o 
   9  10   1     8163.78     8725.80    420.24 o 
  10  10   1     3472.25     4064.12    362.90 o 
  11  10   1      611.07      873.84    281.18 o 
  12  10   1       31.96      151.17    275.33 o 
  13  10   1      402.07      105.71    284.57 o 
   1  11   1     7658.69     8106.78    356.49 o 
   2  11   1    19290.52    19124.81    526.86 o 
   3  11   1     8846.02     7143.65    337.92 o 
   4  11   1     7939.89     7922.08    353.33 o 
   5  11   1      353.26      408.38    178.15 o 
   6  11   1     2048.13     1582.48    156.95 o 
   7  11   1     2562.19     2874.77    259.29 o 
   8  11   1     1777.19     2016.17    262.01 o 
   9  11   1       70.36      101.99    204.48 o 
  10  11   1     2452.58     3146.96    352.54 o 
  11  11   1      118.09       89.87    257.12 o 
  12  11   1      136.38      220.02    272.11 o 
  13  11   1      329.04      554.71    326.98 o 
   0  12   1       22.33       77.32    161.86 o 
   1  12   1    10123.57    10968.58    405.33 o 
   2  12   1     1484.95     1124.96    237.18 o 
   3  12   1      224.95      424.87    177.65 o 
   4  12   1      563.08      676.71    187.64 o 
   5  12   1      771.03      740.92    220.61 o 
   6  12   1      577.16      541.01    195.07 o 
   7  12   1       52.91      202.42    202.42 o 
   8  12   1      652.31      885.19    253.03 o 
   9  12   1      142.40      159.60    223.38 o 
  10  12   1      654.92      944.32    280.91 o 
  11  12   1      330.00     1079.76    264.36 o 
  12  12   1       84.51      170.17    336.37 o 
   1  13   1      876.54      608.17    176.24 o 
   2  13   1      643.77     1059.47    186.35 o 
   3  13   1     2338.56     2267.43    264.60 o 
   4  13   1     1116.26     1235.12    215.21 o 
   5  13   1     1923.48     1735.33    200.83 o 
   6  13   1      797.84     1310.82    216.01 o 
   7  13   1     1203.31     1155.26    262.71 o 
   8  13   1      795.42      742.40    252.13 o 
   9  13   1      420.88      590.66    264.53 o 
  10  13   1      229.25       18.95    274.46 o 
  11  13   1      118.54      537.02    278.64 o 
   0  14   1      608.14      653.81    131.95 o 
   1  14   1     3153.49     3496.45    237.22 o 
   2  14   1     2325.92     2259.85    234.23 o 
   3  14   1       41.34      337.25    150.07 o 
   4  14   1     1630.27     1751.52    280.41 o 
   5  14   1      379.15      193.87    231.47 o 
   6  14   1      156.16       15.61    226.28 o 
   7  14   1       93.51      253.03    253.03 o 
   8  14   1      621.05      399.09    290.83 o 
   9  14   1      241.07      307.08    307.08 o 
  10  14   1      633.17      706.91    327.68 o 
   1  15   1      318.30      446.51    138.59 o 
   2  15   1     1422.06     1563.51    212.61 o 
   3  15   1      170.83      230.19    171.57 o 
   4  15   1      385.89      127.52    241.74 o 
   5  15   1     6544.52     7437.20    430.03 o 
   6  15   1      207.61      600.45    214.65 o 
   7  15   1     6705.03     4746.81    257.00 o 
   8  15   1        4.45      317.73    317.73 o 
   9  15   1      211.34      255.44    264.34 o 
   0  16   1     1648.61     1083.90    152.09 o 
   1  16   1     2212.47     2078.28    206.34 o 
   2  16   1      108.63      282.28    166.72 o 
   3  16   1       47.88      221.95    159.83 o 
   4  16   1        3.41       55.46    202.02 o 
   5  16   1      708.39     1045.41    230.35 o 
   6  16   1       60.68      409.04    212.66 o 
   7  16   1       34.23      105.58    255.12 o 
   1  17   1       91.24      164.74    139.58 o 
   2  17   1        3.11      172.08    146.41 o 
   3  17   1     1360.39     1348.47    223.02 o 
   4  17   1      170.21      450.26    191.03 o 
   5  17   1      911.06     1260.64    241.76 o 
   1   0   2    16033.11    20194.23    217.94 o 
   2   0   2    63722.89    62000.80    540.93 o 
   3   0   2   154080.53   149220.25    868.62 o 
   4   0   2    10154.05    13464.19    271.09 o 
   5   0   2   106534.21   119065.50    889.05 o 
   6   0   2     2704.25     1873.87     92.06 o 
   7   0   2     9238.81    11296.75    322.16 o 
   8   0   2     1655.21     1425.64    128.12 o 
   9   0   2    17868.60    18156.35    449.70 o 
  10   0   2    11368.30     9503.16    365.74 o 
  11   0   2      598.42      747.00    210.35 o 
  12   0   2     8655.92     9891.41    215.89 o 
  13   0   2     1684.23     1589.21    281.73 o 
  14   0   2     3451.88     3736.60    358.22 o 
  15   0   2      496.41      428.30    259.31 o 
  16   0   2      386.41      129.35    274.74 o 
   1   1   2    14353.36    18276.84    209.15 o 
   2   1   2     6739.97     8912.89    166.45 o 
   3   1   2    75558.01    85007.02    572.09 o 
   4   1   2     1416.23     1391.40     92.90 o 
   5   1   2      517.42      352.37     63.98 o 
   6   1   2    12904.87    12631.95    283.93 o 
   7   1   2      548.96      372.23     89.96 o 
   8   1   2     1669.09     1815.15    165.19 o 
   9   1   2     5329.06     5965.52    344.93 o 
  10   1   2     1232.67      977.89    163.80 o 
  11   1   2     5514.01     4077.87    166.53 o 
  12   1   2     1033.41      881.86    233.23 o 
  13   1   2      601.89      708.14    236.94 o 
  14   1   2        2.64      379.84    267.87 o 
  15   1   2     1546.41     2117.55    336.18 o 
  16   1   2        0.40        0.00    315.76 o 
   0   2   2    97385.91    99678.55    126.58 o 
   1   2   2      381.17      636.24     63.88 o 
   2   2   2    28011.98    30217.00    310.88 o 
   3   2   2      833.34      856.55     98.71 o 
   4   2   2     6458.64     8051.22    198.83 o 
   5   2   2      556.88      522.38     99.70 o 
   6   2   2     4499.06     4599.88    183.91 o 
   7   2   2      675.25      622.68    130.52 o 
   8   2   2    10260.18    10995.68    119.30 o 
   9   2   2     2793.82     3314.56    219.85 o 
  10   2   2     8550.01     8548.44    161.02 o 
  11   2   2       55.10       35.28    214.98 o 
  12   2   2     6376.03     4669.38    205.80 o 
  13   2   2       71.65      107.86    226.09 o 
  14   2   2      667.63      556.26    292.99 o 
  15   2   2       12.43      210.43    260.22 o 
  16   2   2        7.03      480.54    265.01 o 
   1   3   2    64519.41    66614.57    560.47 o 
   2   3   2      519.36      684.21     70.96 o 
   3   3   2    66494.09    66057.05    527.01 o 
   4   3   2    10566.61    12838.18    253.86 o 
   5   3   2     9922.63    12363.25    270.60 o 
   6   3   2    32614.98    33279.82    479.56 o 
   7   3   2       83.89      128.39    128.39 o 
   8   3   2     4611.67     5011.20    248.63 o 
   9   3   2    10318.14    11098.63    366.16 o 
  10   3   2      138.07      277.30    187.21 o 
  11   3   2    10808.50    13100.18    206.38 o 
  12   3   2     3015.70     3216.31    304.14 o 
  13   3   2      420.91      387.58    220.20 o 
  14   3   2      716.66      273.66    307.92 o 
  15   3   2      720.48      925.98    254.71 o 
  16   3   2      341.78     1211.30    319.89 o 
   0   4   2     6571.85     7204.20    289.52 o 
   1   4   2    11345.68    13532.67    290.17 o 
   2   4   2    25322.04    26014.34    347.26 o 
   3   4   2    95049.54    81859.91    618.75 o 
   4   4   2    29554.21    28590.42    378.43 o 
   5   4   2    54962.75    54675.18    576.63 o 
   6   4   2        1.87      272.30    100.64 o 
   7   4   2    12669.52    13580.36    346.62 o 
   8   4   2    17413.72    17451.66    152.30 o 
   9   4   2    41848.04    44344.21    717.03 o 
  10   4   2     7142.27     5546.29    187.56 o 
  11   4   2     7614.81     7750.14    399.80 o 
  12   4   2      727.30      221.23    227.04 o 
  13   4   2       56.51      185.05    267.56 o 
  14   4   2        4.16      313.91    313.91 o 
  15   4   2      418.79      545.42    314.03 o 
  16   4   2       33.67      114.80    343.18 o 
   1   5   2    16570.85    17114.71    364.72 o 
   2   5   2    30726.26    29422.33    420.14 o 
   3   5   2    44787.39    40742.14    469.56 o 
   4   5   2    40475.64    39698.31    473.31 o 
   5   5   2      937.21      899.53    112.19 o 
   6   5   2     4913.31     6276.45    231.46 o 
   7   5   2     3503.84     4381.91    221.55 o 
   8   5   2     4482.17     4245.91    247.51 o 
   9   5   2      279.52       80.12    181.48 o 
  10   5   2     1135.89     1341.70    214.56 o 
  11   5   2     1178.06      839.75    224.01 o 
  12   5   2      125.00      244.22    223.35 o 
  13   5   2      638.40      347.92    253.24 o 
  14   5   2     3592.19     2673.11    339.26 o 
  15   5   2     2213.52     1635.66    326.03 o 
   0   6   2     3818.48     3158.73    155.46 o 
   1   6   2    75891.29    61511.78    763.18 o 
   2   6   2     3014.32     3640.07    193.71 o 
   3   6   2    28569.95    26511.96    433.40 o 
   4   6   2      344.70      450.20    106.03 o 
   5   6   2       86.86      134.91     89.71 o 
   6   6   2        4.89      113.31    113.31 o 
   7   6   2       48.08       86.09    117.78 o 
   8   6   2        1.64       53.59    129.26 o 
   9   6   2     3279.19     2820.67    142.14 o 
  10   6   2      204.67      166.80    194.38 o 
  11   6   2     4965.44     5457.29    353.38 o 
  12   6   2      478.32      249.41    249.41 o 
  13   6   2     3956.84     5513.51    423.62 o 
  14   6   2       24.55      324.76    324.76 o 
  15   6   2     1121.20     1389.99    369.79 o 
   1   7   2    14593.45    11656.31    367.26 o 
   2   7   2    27359.49    26229.00    490.74 o 
   3   7   2    60003.76    54869.83    672.94 o 
   4   7   2    17515.01    16075.86    360.46 o 
   5   7   2    34686.70    29827.96    488.74 o 
   6   7   2    16419.92    15287.51    369.08 o 
   7   7   2    17364.98    17728.21    426.60 o 
   8   7   2     4600.52     5654.45    278.11 o 
   9   7   2     8559.67     8268.30    170.95 o 
  10   7   2      692.50     1342.21    224.01 o 
  11   7   2     1944.10     1436.18    235.49 o 
  12   7   2      493.53      403.74    293.88 o 
  13   7   2      915.17       91.68    295.00 o 
  14   7   2     2098.34     2433.54    359.56 o 
  15   7   2     2767.06     2200.54    379.86 o 
   0   8   2     2274.10     2375.01    229.88 o 
   1   8   2    16181.16    13888.75    407.41 o 
   2   8   2      869.44      643.56    121.28 o 
   3   8   2    16275.62    15904.93    402.33 o 
   4   8   2     8809.20     7641.41    123.09 o 
   5   8   2     5341.74     4953.02    237.59 o 
   6   8   2      105.11      214.86    116.89 o 
   7   8   2     2273.64     2390.06    218.26 o 
   8   8   2     4609.03     4887.20    292.96 o 
   9   8   2     7974.58     7793.57    367.08 o 
  10   8   2     2025.21     1792.62    221.89 o 
  11   8   2        2.04       73.29    226.63 o 
  12   8   2        3.97      133.46    246.21 o 
  13   8   2      465.67      309.82    309.82 o 
  14   8   2       30.75      232.19    331.75 o 
   1   9   2     1339.53     1020.85    177.51 o 
   2   9   2      417.58      509.37    150.36 o 
   3   9   2      769.44      552.55    116.93 o 
   4   9   2     7888.52     7802.08    312.09 o 
   5   9   2    46082.01    44673.56    162.39 o 
   6   9   2    19680.32    19874.56    482.89 o 
   7   9   2    53459.23    53140.55    798.44 o 
   8   9   2     8601.63     8148.15    376.23 o 
   9   9   2     4866.69     4309.19    320.54 o 
  10   9   2      490.74      407.80    237.86 o 
  11   9   2     1149.47     1723.63    265.66 o 
  12   9   2     1165.45     1425.42    278.09 o 
  13   9   2      506.96      292.12    292.12 o 
  14   9   2      559.45      304.28    350.48 o 
   0  10   2    19639.08    18641.21    155.84 o 
   1  10   2    46530.30    43077.36    745.91 o 
   2  10   2     8284.73     8412.94    144.32 o 
   3  10   2     8770.00     7734.84    346.84 o 
   4  10   2      475.42      353.04    188.06 o 
   5  10   2      416.70      801.26    174.45 o 
   6  10   2      745.00      639.42    173.17 o 
   7  10   2     1508.09     1900.29    229.68 o 
   8  10   2      208.23      106.93    198.61 o 
   9  10   2      391.40      314.14    224.42 o 
  10  10   2     1109.78     1605.11    268.24 o 
  11  10   2     4259.65     5252.10    368.41 o 
  12  10   2     2012.12     2232.05    298.36 o 
  13  10   2     3606.38     2506.87    294.11 o 
   1  11   2      221.63      405.33    182.26 o 
   2  11   2      188.30      206.94    212.64 o 
   3  11   2       87.74      211.08    154.66 o 
   4  11   2     2203.90     2402.55    241.44 o 
   5  11   2      334.54       35.55    182.78 o 
   6  11   2     2191.30     2702.23    251.40 o 
   7  11   2      779.21      630.90    182.96 o 
   8  11   2      170.61      184.75    189.41 o 
   9  11   2       90.28       14.42    196.25 o 
  10  11   2       26.12       63.16    242.70 o 
  11  11   2       42.90       34.98    236.09 o 
  12  11   2       46.93      543.01    295.40 o 
  13  11   2        3.04      314.65    314.65 o 
   0  12   2    18886.76    18465.46    180.20 o 
   1  12   2    38880.81    36757.19    700.76 o 
   2  12   2     4725.48     3617.88    195.81 o 
   3  12   2      908.21      508.94    208.13 o 
   4  12   2        3.86      167.34    178.98 o 
   5  12   2     1192.79     1558.89    221.97 o 
   6  12   2      570.87      175.84    175.84 o 
   7  12   2        4.47      153.49    213.80 o 
   8  12   2      439.77      234.62    234.62 o 
   9  12   2        2.89      110.23    204.68 o 
  10  12   2     1094.87     1133.68    272.61 o 
  11  12   2     3513.92     4204.79    421.12 o 
  12  12   2     1915.50     2501.84    382.92 o 
   1  13   2      816.18      740.58    193.02 o 
   2  13   2     2199.41     2123.77    251.94 o 
   3  13   2      197.74        0.00    175.27 o 
   4  13   2       80.36       81.74    200.24 o 
   5  13   2     6985.07     5436.29    173.33 o 
   6  13   2     1319.16     1593.62    265.91 o 
   7  13   2     9566.02    12351.52    508.71 o 
   8  13   2      361.80      223.80    232.86 o 
   9  13   2      941.17      171.68    263.67 o 
  10  13   2      276.39      371.57    306.44 o 
  11  13   2      703.07     1071.39    312.45 o 
   0  14   2      612.85      607.03    136.96 o 
   1  14   2      204.21      255.21    137.88 o 
   2  14   2     1880.76     1400.54    167.71 o 
   3  14   2     1292.87     1041.34    207.53 o 
   4  14   2     1440.04      986.32    264.40 o 
   5  14   2     1151.04      697.54    251.47 o 
   6  14   2       17.69      140.14    236.56 o 
   7  14   2      124.53      147.69    255.69 o 
   8  14   2     1721.32     1431.65    270.65 o 
   9  14   2     1065.87     1457.22    323.18 o 
  10  14   2     1881.25     2566.88    359.74 o 
   1  15   2      339.47      491.25    132.62 o 
   2  15   2      194.20      232.28    182.89 o 
   3  15   2      272.73       25.86    182.37 o 
   4  15   2      675.20      894.59    234.70 o 
   5  15   2     2867.31     1858.63    217.31 o 
   6  15   2      319.57      355.63    222.80 o 
   7  15   2     1168.68      974.06    241.38 o 
   8  15   2       40.55      235.53    263.30 o 
   0  16   2      335.35      368.52    136.58 o 
   1  16   2     2463.89     2358.40    213.28 o 
   2  16   2      215.11       77.74    154.37 o 
   3  16   2       41.92       99.99    176.74 o 
   4  16   2      458.68      670.32    210.86 o 
   5  16   2       84.25       45.56    194.88 o 
   6  16   2       20.16       32.74    227.54 o 
   7  16   2      140.29      105.29    246.95 o 
   1  17   2      281.18      478.71    141.38 o 
   2  17   2      809.69     1302.34    178.34 o 
   3  17   2      657.48      548.16    179.07 o 
   4  17   2      548.23      589.08    223.18 o 
   1   1   3      643.90      575.09     59.84 o 
   2   1   3    66902.92    64162.83     67.92 o 
   3   1   3      230.94      295.64     61.66 o 
   4   1   3     8717.52    10328.39    224.30 o 
   5   1   3      225.86       64.72     75.38 o 
   6   1   3     6794.62     7279.23     82.72 o 
   7   1   3       13.36       26.49    105.49 o 
   8   1   3     2421.80     2280.54    187.04 o 
   9   1   3     1128.28      766.52    137.68 o 
  10   1   3     3877.52     3264.33    158.26 o 
  11   1   3     2818.61     3475.89    261.29 o 
  12   1   3      513.67      275.74    214.59 o 
  13   1   3     1340.05     1104.89    235.16 o 
  14   1   3     2511.20     1935.11    228.30 o 
  15   1   3     1013.56      774.21    312.73 o 
  16   1   3     1972.55     1609.07    296.07 o 
   0   2   3    71082.41    89535.05    802.76 o 
   1   2   3    17619.01    19769.16    269.57 o 
   2   2   3    44537.54    36265.00    365.21 o 
   3   2   3    13285.50    11972.00     55.86 o 
   4   2   3    41432.61    47837.20    486.19 o 
   5   2   3     1964.82     2660.03    149.85 o 
   6   2   3     4834.17     4629.95    194.06 o 
   7   2   3     1551.99     1911.45    155.05 o 
   8   2   3    13567.20    15498.62    105.38 o 
   9   2   3      761.52     1006.01    167.90 o 
  10   2   3     8956.93     8962.45    172.67 o 
  11   2   3     1619.71     1560.20    250.77 o 
  12   2   3     7034.04     5328.88    187.31 o 
  13   2   3      414.47      122.92    233.13 o 
  14   2   3     2269.80     2573.28    370.44 o 
  15   2   3      205.65      153.36    279.23 o 
  16   2   3        7.61      629.79    257.08 o 
   1   3   3    51041.58    53493.05    514.71 o 
   2   3   3    56475.03    54687.74    474.95 o 
   3   3   3    15295.73    16055.85    265.95 o 
   4   3   3    12575.81    14528.37    272.64 o 
   5   3   3    17042.22    17101.05    319.75 o 
   6   3   3   107544.86   103828.47    856.86 o 
   7   3   3     7910.68     8255.91    274.09 o 
   8   3   3    22819.88    22521.80    454.70 o 
   9   3   3     2756.60     3458.77    238.54 o 
  10   3   3     4172.47     4544.86    289.70 o 
  11   3   3       88.39      206.68    206.68 o 
  12   3   3     4284.97     4830.61    324.97 o 
  13   3   3     1156.69     1589.98    290.60 o 
  14   3   3      359.44       71.99    243.95 o 
  15   3   3     1007.26     2010.20    340.60 o 
  16   3   3       90.67       65.53    280.27 o 
   0   4   3    29392.23    28317.94    117.88 o 
   1   4   3      406.27      654.12    101.81 o 
   2   4   3       38.79      127.43     68.33 o 
   3   4   3     1723.99     1808.94    117.07 o 
   4   4   3     2573.47     2755.46    136.88 o 
   5   4   3     3193.07     3086.61    160.31 o 
   6   4   3     9620.81    10490.22    282.54 o 
   7   4   3       75.71       78.32    119.40 o 
   8   4   3        1.61       40.00    130.28 o 
   9   4   3     1643.31     1981.03    209.72 o 
  10   4   3       26.47       43.29    181.40 o 
  11   4   3      333.84      222.15    222.15 o 
  12   4   3      953.65      904.23    289.38 o 
  13   4   3        7.88        3.10    227.79 o 
  14   4   3      667.08      834.39    299.61 o 
  15   4   3      236.60      123.01    292.78 o 
  16   4   3      170.46      224.96    305.09 o 
   1   5   3    10753.68    11445.14    308.61 o 
   2   5   3      126.90      237.51     89.72 o 
   3   5   3    24331.99    23203.22    360.29 o 
   4   5   3    22767.75    20536.28    349.52 o 
   5   5   3    37635.75    34208.46    466.58 o 
   6   5   3    60015.73    55721.83    642.39 o 
   7   5   3    25313.11    24001.22    455.77 o 
   8   5   3    19223.45    19749.27    455.41 o 
   9   5   3     9796.15     9878.49    355.04 o 
  10   5   3      308.30      314.00    175.24 o 
  11   5   3        4.99      154.62    223.26 o 
  12   5   3      106.02       88.62    250.64 o 
  13   5   3       26.89        0.00    236.76 o 
  14   5   3      185.34       94.99    236.51 o 
  15   5   3     1099.76     1376.88    355.04 o 
   0   6   3   167668.34   154134.31   1400.81 o 
   1   6   3    37498.78    34210.48    566.54 o 
   2   6   3    54959.09    53201.78    640.66 o 
   3   6   3    13680.04    12716.45    301.34 o 
   4   6   3    13428.87    13307.61    312.94 o 
   5   6   3      968.08     1046.51    124.14 o 
   6   6   3    10241.60    10265.38    294.14 o 
   7   6   3     5346.80     5017.20    238.13 o 
   8   6   3      312.42      498.32    158.13 o 
   9   6   3     7675.88     8816.57    347.65 o 
  10   6   3      576.90      381.52    203.15 o 
  11   6   3     8694.09     9052.19    426.85 o 
  12   6   3    15648.26    16338.07    227.29 o 
  13   6   3     1409.48     1515.14    303.21 o 
  14   6   3     4318.62     4271.59    424.47 o 
  15   6   3      130.14      582.36    305.71 o 
   1   7   3     1480.94     1373.36    169.61 o 
   2   7   3    57089.75    49163.50    674.31 o 
   3   7   3     2656.29     2449.81    181.39 o 
   4   7   3     7684.37     6785.83    252.31 o 
   5   7   3     4032.09     3637.48    213.23 o 
   6   7   3     9834.29     9721.24    307.10 o 
   7   7   3     3426.51     3456.82    216.71 o 
   8   7   3      333.53      577.24    168.74 o 
   9   7   3     1691.98     2093.66    219.51 o 
  10   7   3     6975.45     6975.37    377.54 o 
  11   7   3      463.39      710.82    226.30 o 
  12   7   3     2140.11     1678.35    313.89 o 
  13   7   3       36.49      457.83    260.01 o 
  14   7   3      459.59      612.88    321.75 o 
  15   7   3       54.41      339.73    339.73 o 
   0   8   3    26228.20    28219.80    606.96 o 
   1   8   3    62645.52    47983.07    753.30 o 
   2   8   3    40295.65    35335.60    610.55 o 
   3   8   3    24910.94    22953.86    472.29 o 
   4   8   3    16617.60    15696.47    397.26 o 
   5   8   3     2639.83     2808.65    200.55 o 
   6   8   3      584.84      371.49    172.16 o 
   7   8   3     4377.44     3769.10    253.05 o 
   8   8   3    12947.23    12746.36    396.61 o 
   9   8   3     8232.17     8150.62    377.91 o 
  10   8   3    14199.52    14914.61    515.03 o 
  11   8   3    10217.41    10865.09    479.23 o 
  12   8   3     5007.06     5464.95    403.64 o 
  13   8   3     3001.63     3264.28    389.85 o 
  14   8   3      440.35      283.32    323.71 o 
   1   9   3     1555.13     1797.38    201.30 o 
   2   9   3       54.91      101.92    157.13 o 
   3   9   3     8939.98     8533.36    326.06 o 
   4   9   3     4816.02     4427.17    268.54 o 
   5   9   3     6810.83     6585.71    309.72 o 
   6   9   3    17292.48    16025.48    440.05 o 
   7   9   3     2962.48     3152.68    251.76 o 
   8   9   3     5357.56     4586.97    304.24 o 
   9   9   3     1796.26     1544.87    259.72 o 
  10   9   3      535.64      611.85    234.22 o 
  11   9   3        0.14       74.80    219.27 o 
  12   9   3      220.92      688.60    246.26 o 
  13   9   3      332.18      506.97    213.16 o 
  14   9   3       75.15      187.42    286.35 o 
   0  10   3        7.17       11.18    154.83 o 
   1  10   3    11166.19    11260.17    396.74 o 
   2  10   3     4303.69     3213.01    264.32 o 
   3  10   3     8191.35     7515.84    342.43 o 
   4  10   3    19719.81    18741.20    501.40 o 
   5  10   3      124.83      242.08    160.69 o 
   6  10   3      640.46      757.93    193.55 o 
   7  10   3      251.00      323.44    192.94 o 
   8  10   3     8524.04     9603.95    399.51 o 
   9  10   3     2937.48     2525.84    286.38 o 
  10  10   3     5928.96     6775.41    400.35 o 
  11  10   3     1316.55     1163.12    287.20 o 
  12  10   3       25.54      283.41    259.12 o 
  13  10   3      887.82      687.12    352.80 o 
   1  11   3     1464.28     1849.49    225.54 o 
   2  11   3    32988.48    29682.35    658.61 o 
   3  11   3     9526.81     8881.63    378.37 o 
   4  11   3    17544.39    18070.73    523.57 o 
   5  11   3    18673.76    19048.77    188.26 o 
   6  11   3      748.46     1097.20    198.55 o 
   7  11   3     9238.45     9285.63    408.81 o 
   8  11   3     2988.43     3197.86    268.65 o 
   9  11   3     1899.54     2375.75    276.25 o 
  10  11   3     3170.96     3348.13    369.50 o 
  11  11   3      250.36      256.68    246.21 o 
  12  11   3      165.42      376.80    262.43 o 
   0  12   3     1356.79     1546.19    228.86 o 
   1  12   3      131.20       11.42    205.98 o 
   2  12   3      469.20      132.24    197.17 o 
   3  12   3     1187.20     1160.79    217.29 o 
   4  12   3     1297.19     1009.18    194.79 o 
   5  12   3       95.83       26.23    179.62 o 
   6  12   3      858.70      703.54    188.85 o 
   7  12   3       29.08      125.54    197.69 o 
   8  12   3      749.39      622.01    200.21 o 
   9  12   3      165.07      359.30    222.51 o 
  10  12   3      430.15      914.39    262.38 o 
  11  12   3       13.26      129.10    282.74 o 
  12  12   3        3.87      180.96    289.36 o 
   1  13   3        5.26      179.65    179.65 o 
   2  13   3     1855.75     2103.52    242.83 o 
   3  13   3     2309.31     2206.72    232.20 o 
   4  13   3     3115.05     2837.69    275.93 o 
   5  13   3     4481.36     4931.11    334.75 o 
   6  13   3     2522.07     3281.17    294.47 o 
   7  13   3     3277.46     3626.29    346.52 o 
   8  13   3     1152.84     1228.08    291.99 o 
   9  13   3      559.97      332.96    332.96 o 
  10  13   3      557.43      146.73    305.90 o 
  11  13   3        0.38       39.63    271.89 o 
   0  14   3        8.95       79.18    140.75 o 
   1  14   3     3744.27     3697.33    269.38 o 
   2  14   3     1512.83     1793.33    210.24 o 
   3  14   3     1474.13     1385.51    240.74 o 
   4  14   3     3523.61     3736.67    309.02 o 
   5  14   3      104.51       44.74    211.22 o 
   6  14   3      198.31      124.85    215.04 o 
   7  14   3       49.94      262.52    243.40 o 
   8  14   3     1584.35     1283.91    248.84 o 
   9  14   3      322.48      622.79    264.18 o 
  10  14   3      839.95     1277.54    315.02 o 
   1  15   3        9.22       21.34    137.54 o 
   2  15   3     2479.15     2629.57    233.61 o 
   3  15   3      149.02      144.34    206.25 o 
   4  15   3        8.90      129.18    220.86 o 
   5  15   3       20.64       45.84    200.06 o 
   6  15   3     2600.27     2956.27    306.50 o 
   7  15   3        7.36      103.31    226.96 o 
   8  15   3      366.45      379.76    288.75 o 
   0  16   3     3757.64     2846.20    214.29 o 
   1  16   3      963.23      825.22    153.92 o 
   2  16   3      569.60      665.25    181.40 o 
   3  16   3      152.60      293.52    184.54 o 
   4  16   3      334.69      198.21    203.27 o 
   5  16   3       10.07       15.29    195.46 o 
   6  16   3      195.27      192.94    192.94 o 
   7  16   3       12.90       87.93    232.57 o 
   1  17   3       72.15      161.25    148.40 o 
   2  17   3       38.19      248.29    144.44 o 
   3  17   3       41.10      170.68    170.68 o 
   4  17   3        0.30      258.70    177.03 o 
   1   0   4   292037.03   239398.00   1082.54 o 
   2   0   4     8825.51     8291.94     58.16 o 
   3   0   4     3642.93     3229.95    136.06 o 
   4   0   4      349.14      148.01     72.71 o 
   5   0   4    28127.96    32487.34    455.60 o 
   6   0   4      284.24       20.18    106.03 o 
   7   0   4     2404.37     1571.49    119.12 o 
   8   0   4    12119.82    15606.01    404.24 o 
   9   0   4      147.45       48.75    154.56 o 
  10   0   4      411.25       22.21    174.49 o 
  11   0   4    10383.98    10850.90    211.72 o 
  12   0   4     3703.71     4009.29    328.47 o 
  13   0   4    20236.05    21343.86    671.51 o 
  14   0   4     3088.08     3931.83    401.41 o 
  15   0   4      918.14     1278.80    325.45 o 
  16   0   4      253.69       41.92    317.17 o 
   1   1   4    81505.06    80126.08    562.26 o 
   2   1   4       94.11      227.20     73.58 o 
   3   1   4     6445.21     7695.66    197.62 o 
   4   1   4     3387.27     3441.19    148.58 o 
   5   1   4    19391.14    22185.80    359.70 o 
   6   1   4    20763.04    20326.54    377.85 o 
   7   1   4    33597.36    34611.01    524.90 o 
   8   1   4    12575.82    13679.38    368.27 o 
   9   1   4       27.30      154.52    154.52 o 
  10   1   4      120.05      457.69    161.79 o 
  11   1   4     4195.17     5254.29    318.76 o 
  12   1   4      433.72      300.47    242.80 o 
  13   1   4      155.91      310.03    249.95 o 
  14   1   4      212.31      452.85    270.93 o 
  15   1   4       42.97      515.80    266.69 o 
  16   1   4        1.12       61.88    317.16 o 
   0   2   4     6980.03     9285.46    268.41 o 
   1   2   4    59487.47    58218.19    498.38 o 
   2   2   4     1182.16      956.07     80.56 o 
   3   2   4    20060.48    24331.49    341.41 o 
   4   2   4     2645.88     3080.29    147.36 o 
   5   2   4     1381.07     1268.27    129.59 o 
   6   2   4      319.61      123.70     96.10 o 
   7   2   4     4491.94     5371.09    226.47 o 
   8   2   4     1499.88     1851.29    169.59 o 
   9   2   4    14399.38    14437.08    407.17 o 
  10   2   4      127.53       30.67    181.45 o 
  11   2   4    10312.36    10113.15    409.65 o 
  12   2   4      172.31      497.32    211.25 o 
  13   2   4     3040.12     2772.74    323.20 o 
  14   2   4      179.65      638.53    254.18 o 
  15   2   4      146.97      210.50    289.72 o 
  16   2   4      190.22      126.25    286.98 o 
   1   3   4     3197.80     3501.75    153.27 o 
   2   3   4       28.37       99.56     63.50 o 
   3   3   4     1303.45     1319.40    104.33 o 
   4   3   4     6771.39     7913.47    214.86 o 
   5   3   4    49266.60    51077.17    569.80 o 
   6   3   4    49847.82    55557.99    640.02 o 
   7   3   4    43798.46    44669.84    608.00 o 
   8   3   4    17590.77    18354.44    421.84 o 
   9   3   4      998.45      627.00    197.98 o 
  10   3   4     1830.66     1596.24    225.31 o 
  11   3   4      852.13      787.10    225.03 o 
  12   3   4       75.89      214.41    209.37 o 
  13   3   4     1987.10     2536.21    293.82 o 
  14   3   4      681.57      737.53    316.14 o 
  15   3   4      106.43      605.80    283.78 o 
  16   3   4        0.08      236.66    297.25 o 
   0   4   4   170891.44   151975.30   1314.48 o 
   1   4   4     6743.75     7442.04    234.51 o 
   2   4   4    43255.39    40939.91    470.85 o 
   3   4   4    41106.68    38212.68    443.66 o 
   4   4   4        3.82       51.52     80.46 o 
   5   4   4    17716.68    17599.83    342.31 o 
   6   4   4     3252.04     3005.71    183.56 o 
   7   4   4     6928.07     5653.02    189.42 o 
   8   4   4       22.45       73.63    142.37 o 
   9   4   4    21524.09    21072.08    495.94 o 
  10   4   4     4055.29     3638.19    273.41 o 
  11   4   4     2309.99     2063.13    258.21 o 
  12   4   4     8795.09     8970.27    434.48 o 
  13   4   4      582.69       47.22    265.93 o 
  14   4   4     2377.53     2297.34    360.83 o 
  15   4   4        4.83       59.66    298.51 o 
   1   5   4    36672.34    41062.95    581.08 o 
   2   5   4     1518.38     1679.71    128.42 o 
   3   5   4    76915.13    64941.88    628.30 o 
   4   5   4       71.59      198.75     80.05 o 
   5   5   4    11185.73    10947.11    278.17 o 
   6   5   4     5684.25     5135.18    222.89 o 
   7   5   4     1182.48      994.23    158.67 o 
   8   5   4     1532.70     1514.14    177.62 o 
   9   5   4     5392.47     4952.55    288.21 o 
  10   5   4     2096.24     1741.58    233.09 o 
  11   5   4     1550.83     1697.34    247.59 o 
  12   5   4     2142.92     2677.80    284.01 o 
  13   5   4     1039.58      951.70    278.96 o 
  14   5   4      191.80      238.70    238.70 o 
  15   5   4     3933.84     4349.88    451.49 o 
   0   6   4    41177.02    40397.86    162.50 o 
   1   6   4     1594.39     1712.02    179.63 o 
   2   6   4    38749.35    35353.22    533.91 o 
   3   6   4     2130.21     2327.08    164.76 o 
   4   6   4    17114.28    15375.95    331.95 o 
   5   6   4     1621.37     1438.91    148.45 o 
   6   6   4        2.03      108.05    108.05 o 
   7   6   4     1406.76     1268.61    170.74 o 
   8   6   4     2313.46     2244.22    204.70 o 
   9   6   4     3519.68     3552.63    239.14 o 
  10   6   4     6137.32     5820.12    321.55 o 
  11   6   4      120.61      303.84    188.53 o 
  12   6   4     3442.67     3164.18    330.43 o 
  13   6   4       59.06      477.54    227.61 o 
  14   6   4     1159.58      742.41    342.15 o 
  15   6   4        5.36      185.80    317.93 o 
   1   7   4     9225.29     8686.44    331.54 o 
   2   7   4     6625.08     7128.58    275.83 o 
   3   7   4    14000.50    12806.40    343.67 o 
   4   7   4    25844.23    25446.37    454.75 o 
   5   7   4    13571.17    12320.04    329.63 o 
   6   7   4    45985.32    40513.15    600.74 o 
   7   7   4     4063.21     4166.32    234.12 o 
   8   7   4    14807.69    13256.14    402.16 o 
   9   7   4     3287.95     2909.15    234.79 o 
  10   7   4      592.36      542.18    199.53 o 
  11   7   4      122.68      460.27    200.66 o 
  12   7   4      924.12     1433.49    256.04 o 
  13   7   4     1222.39     1686.49    288.23 o 
  14   7   4      527.49      132.29    276.93 o 
   0   8   4    17714.75    18118.61    500.56 o 
   1   8   4      519.23       93.20    149.04 o 
   2   8   4        1.87       19.01    107.81 o 
   3   8   4     8260.78     8092.49    298.83 o 
   4   8   4     7958.70     7806.72    303.17 o 
   5   8   4    10554.70     9528.32    321.20 o 
   6   8   4     1065.06      977.99    157.69 o 
   7   8   4     4145.41     3542.88    249.41 o 
   8   8   4     1344.91     1739.63    214.68 o 
   9   8   4     4156.93     4982.76    296.22 o 
  10   8   4        7.68       12.18    196.13 o 
  11   8   4      729.36      660.04    260.98 o 
  12   8   4      243.19      185.77    224.42 o 
  13   8   4      136.86      297.60    297.60 o 
  14   8   4      142.87      347.89    245.99 o 
   1   9   4     2379.21     1890.34    207.27 o 
   2   9   4    23849.35    20374.86    505.77 o 
   3   9   4     1857.28     1640.81    192.55 o 
   4   9   4    29121.57    27218.04    569.44 o 
   5   9   4    15695.52    14551.76    419.20 o 
   6   9   4     8690.37     8748.92    332.76 o 
   7   9   4    14164.32    14585.19    432.24 o 
   8   9   4     3349.03     3439.00    261.92 o 
   9   9   4       29.21      245.98    193.52 o 
  10   9   4     3734.83     4070.55    342.76 o 
  11   9   4     2609.56     2692.03    328.23 o 
  12   9   4      425.98      973.29    213.89 o 
  13   9   4      573.01      504.96    311.29 o 
   0  10   4    19846.06    21620.57    558.33 o 
   1  10   4    12932.75    13242.04    439.94 o 
   2  10   4    11448.27     9903.34    384.98 o 
   3  10   4      253.54      399.20    167.42 o 
   4  10   4     9486.46     8347.96    367.58 o 
   5  10   4     3450.03     3490.04    266.55 o 
   6  10   4        0.20      248.55    156.32 o 
   7  10   4      346.35      370.33    181.24 o 
   8  10   4     3018.35     3361.35    290.45 o 
   9  10   4        1.39       38.53    192.46 o 
  10  10   4     5932.96     6356.72    382.14 o 
  11  10   4     1195.58      871.10    247.97 o 
  12  10   4     1689.87     1632.17    287.99 o 
  13  10   4     1304.55     1607.66    304.40 o 
   1  11   4       30.12       35.81    172.02 o 
   2  11   4      448.77      472.87    200.43 o 
   3  11   4      327.81      315.12    173.99 o 
   4  11   4      468.92      172.62    172.62 o 
   5  11   4     2089.99     2154.56    277.57 o 
   6  11   4       14.59      183.28    183.28 o 
   7  11   4     1048.90     1073.55    193.63 o 
   8  11   4       37.47       13.12    188.63 o 
   9  11   4        3.40      217.31    217.31 o 
  10  11   4       44.78       46.10    220.96 o 
  11  11   4       26.14      251.52    223.06 o 
  12  11   4       86.79      128.22    260.91 o 
   0  12   4     2871.86     2686.30    267.40 o 
   1  12   4    11652.97    12224.13    437.99 o 
   2  12   4     7582.01     6987.17    373.38 o 
   3  12   4       43.23       77.70    176.75 o 
   4  12   4     9736.80     9530.96    410.33 o 
   5  12   4     1587.16     1596.66    260.72 o 
   6  12   4      248.00      230.70    187.64 o 
   7  12   4       43.90      182.76    212.79 o 
   8  12   4     4532.83     5342.10    361.73 o 
   9  12   4      142.41      389.30    198.83 o 
  10  12   4     3079.62     3976.75    359.52 o 
  11  12   4     1479.04     1794.72    309.25 o 
   1  13   4     1225.52     1083.00    189.91 o 
   2  13   4     4679.76     5386.01    348.18 o 
   3  13   4     5567.66     5424.94    351.08 o 
   4  13   4     4253.30     3933.53    317.74 o 
   5  13   4      758.98      732.41    226.63 o 
   6  13   4      747.68      977.59    235.17 o 
   7  13   4     1512.56     2020.06    263.92 o 
   8  13   4      291.11      416.18    245.93 o 
   9  13   4      272.80      170.04    262.28 o 
  10  13   4      925.31     1182.20    311.34 o 
   0  14   4      954.34     1105.39    188.03 o 
   1  14   4      651.90     1122.37    180.17 o 
   2  14   4      330.21      404.37    194.75 o 
   3  14   4     1483.14     1620.46    242.46 o 
   4  14   4      382.11      637.74    214.01 o 
   5  14   4      994.16      878.23    242.27 o 
   6  14   4        1.09      205.32    221.73 o 
   7  14   4      468.16      910.44    250.48 o 
   8  14   4       12.51       51.75    261.86 o 
   9  14   4     2638.15     3496.45    377.33 o 
   1  15   4       32.46      192.25    192.25 o 
   2  15   4     1008.45      877.69    216.52 o 
   3  15   4      318.43      284.53    200.52 o 
   4  15   4     1031.51      925.26    242.61 o 
   5  15   4       71.26      342.40    196.91 o 
   6  15   4      608.32      427.28    255.65 o 
   7  15   4       68.41       86.75    236.13 o 
   8  15   4      541.50      835.33    283.68 o 
   0  16   4        1.90       92.17    143.09 o 
   1  16   4      115.64      272.06    155.80 o 
   2  16   4      367.40      361.05    191.04 o 
   3  16   4     1338.69     1889.42    239.62 o 
   4  16   4     1268.97     1073.96    233.61 o 
   5  16   4      459.15      124.67    223.76 o 
   6  16   4       27.98        0.00    211.87 o 
   1  17   4      448.53      385.41    172.68 o 
   2  17   4      196.60      453.48    170.46 o 
   3  17   4     1529.40     1799.80    240.43 o 
   1   1   5     6606.01     6704.92    180.65 o 
   2   1   5    89985.96    91465.46    677.95 o 
   3   1   5    30704.08    29061.84    395.41 o 
   4   1   5   140249.92   133105.25    904.26 o 
   5   1   5      144.58       98.54    107.37 o 
   6   1   5    82563.85    80206.56    772.59 o 
   7   1   5      162.46      132.69    135.14 o 
   8   1   5    38189.96    36072.48    600.87 o 
   9   1   5     3456.36     3381.30    249.84 o 
  10   1   5     7858.92     6848.92    166.32 o 
  11   1   5     4783.50     3763.93    184.72 o 
  12   1   5      262.05      316.09    248.05 o 
  13   1   5       26.86       97.96    291.11 o 
  14   1   5     5935.91     6648.87    466.95 o 
  15   1   5      220.90      222.56    329.38 o 
  16   1   5     4161.31     4678.10    464.48 o 
   0   2   5    44478.92    50141.27    613.98 o 
   1   2   5      448.50      536.99     94.87 o 
   2   2   5    86814.48    76928.19    617.03 o 
   3   2   5    34227.43    33861.44    475.12 o 
   4   2   5    44571.35    43545.47    101.87 o 
   5   2   5    33094.98    36629.15    498.30 o 
   6   2   5     2265.79     2856.88    179.53 o 
   7   2   5     2999.41     2480.49    191.30 o 
   8   2   5    27580.39    27805.93    529.01 o 
   9   2   5    15445.21    16503.40    160.21 o 
  10   2   5    21306.30    19288.18    517.22 o 
  11   2   5      655.49      123.02    194.32 o 
  12   2   5     3341.25     2288.56    233.81 o 
  13   2   5      172.89      415.17    285.65 o 
  14   2   5     1988.09     2179.66    347.84 o 
  15   2   5       38.82      794.13    273.71 o 
   1   3   5    13759.65    14059.23    291.06 o 
   2   3   5      230.45      381.21     90.94 o 
   3   3   5    39103.09    39321.92    462.78 o 
   4   3   5     9935.51     9680.08    254.90 o 
   5   3   5      578.08      503.20    129.05 o 
   6   3   5    24784.11    26504.25    457.68 o 
   7   3   5     4725.11     4806.05    242.85 o 
   8   3   5    12085.02    14488.65    398.55 o 
   9   3   5     1334.30     1070.92    191.27 o 
  10   3   5      930.65      730.14    207.57 o 
  11   3   5     2081.20     2161.83    251.23 o 
  12   3   5     1944.32     1136.02    231.92 o 
  13   3   5       92.79      204.32    237.79 o 
  14   3   5      750.35      866.31    281.30 o 
  15   3   5     1389.76     1227.59    335.75 o 
   0   4   5   179084.83   161266.47   1377.88 o 
   1   4   5     9819.01    11171.03    297.35 o 
   2   4   5    87735.31    77539.24    687.82 o 
   3   4   5     1480.22     1432.23    130.56 o 
   4   4   5     8772.70     8597.26    239.41 o 
   5   4   5      524.36      764.47    128.74 o 
   6   4   5      598.77      444.84    144.09 o 
   7   4   5     1078.62     1002.31    151.68 o 
   8   4   5     9322.56    10227.73    344.73 o 
   9   4   5       11.06      230.50    156.08 o 
  10   4   5    13669.45    13340.87    438.20 o 
  11   4   5       42.30       12.22    204.39 o 
  12   4   5    14570.90    13889.13    522.64 o 
  13   4   5      968.48      794.23    249.22 o 
  14   4   5     3449.90     3272.23    393.75 o 
  15   4   5      150.81       95.59    309.89 o 
   1   5   5    17543.29    18833.08    411.31 o 
   2   5   5     3277.28     2842.22    166.15 o 
   3   5   5    38591.91    33964.87    470.86 o 
   4   5   5    13535.22    13075.47    303.39 o 
   5   5   5     2550.78     2605.51    162.65 o 
   6   5   5     1083.64      739.53    153.20 o 
   7   5   5      426.28      578.50    136.12 o 
   8   5   5     1744.50     2123.63    195.57 o 
   9   5   5     2997.52     3057.76    261.15 o 
  10   5   5     4123.44     4047.06    290.71 o 
  11   5   5     3215.00     2757.44    267.69 o 
  12   5   5      804.40      720.40    226.92 o 
  13   5   5      227.46      461.19    252.57 o 
  14   5   5       13.09      171.39    257.76 o 
  15   5   5      669.35      527.02    308.16 o 
   0   6   5    45123.86    42705.10    158.97 o 
   1   6   5     4047.64     3864.00    233.21 o 
   2   6   5    19244.37    19371.78    413.25 o 
   3   6   5    18525.44    16847.41    369.00 o 
   4   6   5     1281.62     1625.22    150.10 o 
   5   6   5    19559.25    18927.59    393.50 o 
   6   6   5     2890.89     2990.75    186.12 o 
   7   6   5     3031.87     3037.50    208.60 o 
   8   6   5      672.08      771.80    177.71 o 
   9   6   5    16740.31    17635.45    172.41 o 
  10   6   5     2965.91     2844.66    263.38 o 
  11   6   5      851.17      655.27    220.17 o 
  12   6   5     5743.65     4929.67    335.63 o 
  13   6   5      842.88      683.63    220.27 o 
  14   6   5      957.53      511.85    270.84 o 
  15   6   5       62.13      135.74    314.65 o 
   1   7   5    10038.85     9644.94    341.62 o 
   2   7   5     2011.84     1784.74    180.48 o 
   3   7   5     6700.13     6225.50    254.38 o 
   4   7   5     5545.97     5634.27    246.41 o 
   5   7   5     8458.13     9078.03    295.11 o 
   6   7   5    23671.36    22474.97    467.25 o 
   7   7   5    19653.42    18497.87    446.68 o 
   8   7   5     6626.42     5839.63    293.90 o 
   9   7   5       48.68      171.99    171.99 o 
  10   7   5       18.22      171.17    182.25 o 
  11   7   5     2001.65     2147.19    252.01 o 
  12   7   5      159.92      349.16    202.84 o 
  13   7   5        1.28      201.35    220.69 o 
  14   7   5       24.67       53.17    250.92 o 
   0   8   5     1639.13     1370.58    235.58 o 
   1   8   5    20263.85    15833.02    459.62 o 
   2   8   5       24.49      276.31    101.70 o 
   3   8   5     3943.29     4819.45    247.50 o 
   4   8   5        8.97        0.00    118.18 o 
   5   8   5      162.90      409.10    144.33 o 
   6   8   5      198.24       35.75    154.29 o 
   7   8   5      134.39       28.33    172.46 o 
   8   8   5     2366.68     2281.86    230.80 o 
   9   8   5     1458.04     1239.40    184.74 o 
  10   8   5     2118.76     2292.86    244.79 o 
  11   8   5     1050.43      758.93    263.58 o 
  12   8   5      113.10       28.72    238.19 o 
  13   8   5     1310.53     1051.02    221.38 o 
  14   8   5      175.59      365.31    254.29 o 
   1   9   5     3761.08     3069.01    222.49 o 
   2   9   5      504.84      666.09    167.44 o 
   3   9   5     7648.55     7212.42    317.09 o 
   4   9   5       73.37       50.50    166.30 o 
   5   9   5      255.65      497.33    138.55 o 
   6   9   5      907.89      847.02    186.47 o 
   7   9   5        1.43       62.88    168.31 o 
   8   9   5      139.36      120.61    175.69 o 
   9   9   5      435.25      528.95    192.07 o 
  10   9   5       16.95      380.77    170.35 o 
  11   9   5      585.63      814.21    218.72 o 
  12   9   5      266.40      402.35    252.41 o 
  13   9   5      132.73      240.44    246.56 o 
   0  10   5     1111.67     1035.43    211.29 o 
   1  10   5    14190.53    14404.22    468.02 o 
   2  10   5      146.45      153.91    167.05 o 
   3  10   5      672.79     1074.87    182.43 o 
   4  10   5     1100.67      903.94    233.15 o 
   5  10   5     3676.74     4454.75    298.37 o 
   6  10   5       82.69      205.32    165.43 o 
   7  10   5       40.37      199.98    199.98 o 
   8  10   5     3684.64     3194.53    304.63 o 
   9  10   5     1610.45     1361.79    270.09 o 
  10  10   5      739.00      494.10    237.70 o 
  11  10   5      335.81      965.00    229.61 o 
  12  10   5       24.12       99.33    239.89 o 
  13  10   5     1339.39     1160.38    322.37 o 
   1  11   5     2585.59     2285.07    253.13 o 
   2  11   5     1487.68     1173.89    242.50 o 
   3  11   5       98.94      151.36    180.22 o 
   4  11   5      785.55      903.66    203.97 o 
   5  11   5     6794.77     7794.44    387.52 o 
   6  11   5      821.85     1079.34    218.10 o 
   7  11   5    10899.66    11595.44    441.92 o 
   8  11   5      437.22      417.64    221.81 o 
   9  11   5      251.65       56.52    219.84 o 
  10  11   5        4.11      272.76    228.77 o 
  11  11   5      700.37      656.22    274.47 o 
  12  11   5       35.98       88.87    246.83 o 
   0  12   5     7758.80     9123.07    397.65 o 
   1  12   5     3422.02     3835.33    302.07 o 
   2  12   5     3693.25     3958.79    284.32 o 
   3  12   5        5.80      283.94    170.43 o 
   4  12   5      221.35      333.24    186.29 o 
   5  12   5      373.84      646.08    187.43 o 
   6  12   5       38.29      142.70    177.13 o 
   7  12   5       19.79      131.46    230.59 o 
   8  12   5      130.23       59.63    219.81 o 
   9  12   5      136.42       93.63    241.87 o 
  10  12   5      310.63      216.27    238.12 o 
  11  12   5       29.47       53.36    224.48 o 
   1  13   5       38.48      258.16    174.02 o 
   2  13   5       43.93      149.91    202.56 o 
   3  13   5      113.74      284.12    175.11 o 
   4  13   5     1994.54     1811.59    280.11 o 
   5  13   5      797.56      669.21    233.54 o 
   6  13   5     1788.65     1310.52    226.18 o 
   7  13   5      284.30      734.04    239.86 o 
   8  13   5      309.75      373.30    244.57 o 
   9  13   5        1.94      153.69    223.19 o 
  10  13   5        7.57      274.18    274.18 o 
   0  14   5     2566.74     2904.49    242.27 o 
   1  14   5     3321.42     3897.43    306.98 o 
   2  14   5      955.61     1492.69    236.95 o 
   3  14   5       54.06      380.48    180.40 o 
   4  14   5       29.24      229.58    229.58 o 
   5  14   5      557.44       96.49    222.81 o 
   6  14   5       57.48       33.13    234.23 o 
   7  14   5       39.56      152.41    250.57 o 
   8  14   5       15.99      192.10    237.44 o 
   9  14   5       58.01       73.48    278.62 o 
   1  15   5     1171.15      965.07    225.71 o 
   2  15   5      196.23      234.15    196.11 o 
   3  15   5      474.20      634.89    229.15 o 
   4  15   5     2680.15     2280.95    218.44 o 
   5  15   5      480.93      446.47    247.98 o 
   6  15   5     4308.08     4258.47    396.02 o 
   7  15   5     1571.34     2428.68    330.29 o 
   0  16   5     1376.16     1267.49    216.08 o 
   1  16   5      264.40      689.48    181.75 o 
   2  16   5      212.46      430.70    204.10 o 
   3  16   5      318.09      625.79    211.37 o 
   4  16   5      311.11      250.95    259.61 o 
   5  16   5      470.68      307.96    235.37 o 
   6  16   5      123.51      171.08    246.78 o 
   1  17   5        4.43       58.69    167.14 o 
   2  17   5      803.49     1029.48    230.20 o 
   0   0   6    32060.88    35749.42    428.58 o 
   1   0   6   197722.14   205024.98    143.57 o 
   2   0   6      504.63      322.22     84.61 o 
   3   0   6   130654.27   122879.09    875.52 o 
   4   0   6    60255.69    63754.03    647.64 o 
   5   0   6    15227.23    14912.35    119.47 o 
   6   0   6     4999.23     6007.47    247.91 o 
   7   0   6    17715.64    18856.52    155.83 o 
   8   0   6    16872.91    16198.35    455.07 o 
   9   0   6    42368.98    43837.34    193.17 o 
  10   0   6     3229.06     2394.14    201.63 o 
  11   0   6    31172.56    32259.92    241.97 o 
  12   0   6      793.04      263.41    263.41 o 
  13   0   6    12173.33    14995.78    624.43 o 
  14   0   6     1894.73     2142.77    376.29 o 
  15   0   6     1689.97      943.70    406.44 o 
   1   1   6     2657.74     2582.22    138.64 o 
   2   1   6    38107.04    41056.02    478.52 o 
   3   1   6    17246.13    20044.48    349.47 o 
   4   1   6     5392.61     5775.63    225.39 o 
   5   1   6    35603.61    36132.16    516.46 o 
   6   1   6    14511.08    15550.52    365.42 o 
   7   1   6     9878.81     9554.29    312.33 o 
   8   1   6      988.76      542.04    189.93 o 
   9   1   6     1713.84     1163.84    198.00 o 
  10   1   6     3821.84     3147.52    199.29 o 
  11   1   6     1270.88     1452.13    255.16 o 
  12   1   6     1917.38     2267.26    320.23 o 
  13   1   6      231.28      897.48    266.28 o 
  14   1   6      625.89      601.82    265.58 o 
  15   1   6      606.18      384.66    343.36 o 
   0   2   6      104.70       79.98    120.80 o 
   1   2   6    93787.56    82370.68    689.08 o 
   2   2   6      163.38       89.33     58.26 o 
   3   2   6    40033.75    42851.84    509.87 o 
   4   2   6        0.58      138.04    118.29 o 
   5   2   6     1036.45     1159.65    147.54 o 
   6   2   6       83.57      409.57    128.66 o 
   7   2   6     6559.64     5593.51    148.50 o 
   8   2   6        0.96       61.83    160.05 o 
   9   2   6    16456.29    16097.67    464.14 o 
  10   2   6       49.20      125.20    184.61 o 
  11   2   6    13786.56    15590.38    226.13 o 
  12   2   6      191.91      162.84    250.89 o 
  13   2   6     4964.44     5404.56    437.36 o 
  14   2   6        6.61      294.11    294.11 o 
  15   2   6      614.55       41.69    321.38 o 
   1   3   6     3498.81     4288.53    182.28 o 
   2   3   6    23106.02    24873.77    379.46 o 
   3   3   6    80454.54    78262.11    696.16 o 
   4   3   6     4144.44     4184.12    191.44 o 
   5   3   6    94222.25    92742.35    851.13 o 
   6   3   6     4422.46     4903.10    230.45 o 
   7   3   6    50372.59    48288.60    684.16 o 
   8   3   6      255.82      554.55    167.41 o 
   9   3   6    13811.08    14717.78    432.84 o 
  10   3   6     2398.80     1938.04    193.62 o 
  11   3   6      862.17      962.35    236.22 o 
  12   3   6     1581.71     1161.38    235.00 o 
  13   3   6     1272.69     1265.47    281.23 o 
  14   3   6      346.47      294.99    298.27 o 
  15   3   6     3045.18     3814.71    410.91 o 
   0   4   6    52572.79    53559.25    771.43 o 
   1   4   6      124.36      114.13    121.92 o 
   2   4   6     2110.87     1852.26    143.90 o 
   3   4   6     2105.90     2622.69    154.22 o 
   4   4   6    37803.47    35332.72    500.01 o 
   5   4   6     1702.07     2162.17    168.69 o 
   6   4   6     2801.90     3085.69    205.35 o 
   7   4   6     1008.72     1432.28    168.29 o 
   8   4   6    12659.98    12985.76    401.80 o 
   9   4   6      198.89       80.97    174.24 o 
  10   4   6     1997.12     2191.27    258.22 o 
  11   4   6      450.77       63.81    227.08 o 
  12   4   6      323.67      516.39    243.44 o 
  13   4   6       33.28       48.39    257.22 o 
  14   4   6      398.67      215.90    278.63 o 
  15   4   6      131.00      305.33    305.33 o 
   1   5   6    10664.34    10487.83    323.43 o 
   2   5   6    13317.44    13382.32    331.88 o 
   3   5   6    21912.86    21616.34    395.64 o 
   4   5   6     2503.43     2377.95    169.57 o 
   5   5   6    33135.26    33907.25    519.23 o 
   6   5   6    10614.60    10485.06    127.81 o 
   7   5   6    21188.44    21773.96    477.92 o 
   8   5   6     1510.74     1377.05    186.42 o 
   9   5   6     7258.97     6384.12    325.29 o 
  10   5   6     1733.49     1645.93    244.09 o 
  11   5   6      108.29       38.27    203.46 o 
  12   5   6     1205.35      961.69    226.31 o 
  13   5   6     1957.92     1761.66    273.58 o 
  14   5   6      326.71      123.13    243.24 o 
  15   5   6     1818.67     1957.52    318.81 o 
   0   6   6     4635.68     3745.55    270.96 o 
   1   6   6    27532.95    22944.04    496.85 o 
   2   6   6     6149.53     6296.52    260.95 o 
   3   6   6     7246.89     6663.58    259.28 o 
   4   6   6     1218.06      981.46    144.34 o 
   5   6   6     4568.35     4603.42    236.33 o 
   6   6   6        0.77        0.00    122.21 o 
   7   6   6      280.18      183.44    147.51 o 
   8   6   6      108.07      417.70    159.94 o 
   9   6   6     1914.78     1384.60    171.72 o 
  10   6   6        3.42        0.83    173.08 o 
  11   6   6     1759.49     1836.74    259.17 o 
  12   6   6      412.36      625.56    234.45 o 
  13   6   6      847.11      754.72    266.85 o 
  14   6   6      202.24      657.85    225.72 o 
   1   7   6      973.45     1399.43    164.36 o 
   2   7   6     6888.86     7014.09    309.70 o 
   3   7   6      154.73       93.06    130.71 o 
   4   7   6      243.55      344.41    134.73 o 
   5   7   6     1415.85     1453.22    164.77 o 
   6   7   6       25.85      138.19    134.85 o 
   7   7   6      360.14      509.80    145.67 o 
   8   7   6      114.49       10.01    164.87 o 
   9   7   6       30.92       32.59    167.40 o 
  10   7   6     1166.97      836.94    173.63 o 
  11   7   6     1295.41     1335.51    233.55 o 
  12   7   6      189.88      143.66    194.83 o 
  13   7   6      627.41      787.18    253.84 o 
  14   7   6      165.83      223.54    262.39 o 
   0   8   6    18177.84    17099.36    516.19 o 
   1   8   6     5686.08     4848.33    164.92 o 
   2   8   6      352.68      239.26    127.09 o 
   3   8   6      900.31      872.59    179.21 o 
   4   8   6    10410.37    10679.01    355.93 o 
   5   8   6        7.91       93.22    143.11 o 
   6   8   6      772.66      622.00    181.28 o 
   7   8   6        2.52      180.30    180.30 o 
   8   8   6     4079.15     3638.51    261.18 o 
   9   8   6      515.37      184.04    184.04 o 
  10   8   6      843.74     1259.83    211.37 o 
  11   8   6      933.39      636.89    245.71 o 
  12   8   6      905.16     1442.73    234.64 o 
  13   8   6      283.98      191.59    238.01 o 
   1   9   6       20.02       60.13    166.87 o 
   2   9   6     9877.76     9646.90    387.69 o 
   3   9   6       97.42      251.53    158.05 o 
   4   9   6       33.51      321.18    161.75 o 
   5   9   6      273.77      275.32    162.71 o 
   6   9   6     9637.55    10337.26    382.10 o 
   7   9   6       65.17       89.26    173.64 o 
   8   9   6     5408.59     4669.29    173.97 o 
   9   9   6      927.59      991.22    204.40 o 
  10   9   6     1049.96      889.41    234.80 o 
  11   9   6      572.77      199.48    247.59 o 
  12   9   6      313.57      474.61    225.52 o 
  13   9   6      432.77        0.00    273.05 o 
   0  10   6     8797.12     9474.07    409.28 o 
   1  10   6       72.53       88.11    172.29 o 
   2  10   6     1335.96     1463.42    191.34 o 
   3  10   6      846.61      861.60    207.70 o 
   4  10   6     2667.50     2644.47    258.78 o 
   5  10   6      539.38      527.33    206.15 o 
   6  10   6      132.64      113.84    175.53 o 
   7  10   6      287.45      523.72    183.35 o 
   8  10   6      609.26      231.33    215.71 o 
   9  10   6       14.18       67.69    186.87 o 
  10  10   6      102.59      186.23    212.92 o 
  11  10   6      101.04      304.01    205.00 o 
  12  10   6      433.37      661.93    239.99 o 
   1  11   6      181.48      182.65    175.96 o 
   2  11   6      531.95      580.26    200.03 o 
   3  11   6     3515.97     3744.47    304.34 o 
   4  11   6      135.07      106.83    202.63 o 
   5  11   6     1358.63     1167.09    263.83 o 
   6  11   6      647.40      679.53    211.39 o 
   7  11   6      275.67      195.07    229.87 o 
   8  11   6       17.20       57.01    201.58 o 
   9  11   6      124.24      133.82    226.03 o 
  10  11   6       23.46       31.11    200.77 o 
  11  11   6        7.05      163.59    210.80 o 
  12  11   6        6.64      223.53    233.83 o 
   0  12   6    10599.25    10963.89    442.78 o 
   1  12   6        4.79        3.92    166.19 o 
   2  12   6      686.25      607.26    222.48 o 
   3  12   6       31.71      127.07    187.93 o 
   4  12   6     1946.83     2284.70    252.47 o 
   5  12   6       11.82      339.59    168.93 o 
   6  12   6      116.69      331.23    194.01 o 
   7  12   6      536.05      617.94    261.23 o 
   8  12   6      804.14     1008.10    251.99 o 
   9  12   6     1406.79     1748.31    279.64 o 
  10  12   6      109.01       50.87    240.64 o 
  11  12   6      146.33      176.64    281.51 o 
   1  13   6      666.74      580.55    198.89 o 
   2  13   6     4499.15     4873.56    327.45 o 
   3  13   6     1333.00     1735.44    236.86 o 
   4  13   6       21.52      434.47    203.47 o 
   5  13   6     2421.64     2795.09    300.91 o 
   6  13   6     3161.39     2088.05    214.81 o 
   7  13   6     1277.34     1740.30    287.29 o 
   8  13   6     1089.36     1359.81    277.02 o 
   9  13   6      776.85     1245.07    270.86 o 
  10  13   6      612.87     1121.18    299.18 o 
   0  14   6      894.49      952.53    237.17 o 
   1  14   6     3113.34     4105.15    318.38 o 
   2  14   6       22.75      245.26    172.51 o 
   3  14   6     1285.67     1100.95    221.51 o 
   4  14   6      862.26     1022.44    243.44 o 
   5  14   6      163.86      354.72    220.92 o 
   6  14   6      284.98      332.64    247.02 o 
   7  14   6      555.82     1014.86    292.25 o 
   8  14   6      258.67      684.05    264.69 o 
   1  15   6       28.75       13.32    202.99 o 
   2  15   6        0.83       14.43    205.18 o 
   3  15   6      111.26      355.22    216.85 o 
   4  15   6      158.82      132.87    246.43 o 
   5  15   6      147.00       52.43    247.85 o 
   6  15   6      173.61       54.78    247.21 o 
   7  15   6      229.62      437.07    258.58 o 
   0  16   6      656.88     1038.98    201.80 o 
   1  16   6     4439.76     3134.47    206.11 o 
   2  16   6      132.16       28.25    217.08 o 
   3  16   6      976.27     1515.90    258.45 o 
   4  16   6      589.97      748.27    265.58 o 
   5  16   6       10.09       88.28    232.12 o 
   1   1   7      642.37      628.05    111.16 o 
   2   1   7     3622.34     2696.45    100.43 o 
   3   1   7      709.39      762.37    124.87 o 
   4   1   7    59149.77    60272.80    662.17 o 
   5   1   7    11173.74    13042.59    341.28 o 
   6   1   7    66002.90    65072.45    760.96 o 
   7   1   7    12860.08    14450.81    166.08 o 
   8   1   7    22768.12    23235.32    533.01 o 
   9   1   7     1500.51     1634.42    213.50 o 
  10   1   7       36.67      261.04    193.71 o 
  11   1   7      236.66      127.81    249.50 o 
  12   1   7     1510.59     1217.69    256.92 o 
  13   1   7      118.31      128.23    277.28 o 
  14   1   7     3097.13     3293.18    382.96 o 
  15   1   7      292.68      406.41    331.92 o 
   0   2   7   104983.67   101173.45    950.31 o 
   1   2   7    85266.83    75184.25    703.31 o 
   2   2   7    32995.45    29802.37    361.89 o 
   3   2   7        5.32        0.00    102.88 o 
   4   2   7      433.54      285.82    126.20 o 
   5   2   7     5998.87     7012.62    262.29 o 
   6   2   7     1542.61     1498.12    171.69 o 
   7   2   7     1051.44      708.10    183.80 o 
   8   2   7     1245.32     1113.60    188.72 o 
   9   2   7     2421.46     1549.51    183.05 o 
  10   2   7     1418.59     1495.25    242.85 o 
  11   2   7     3519.14     2563.04    223.99 o 
  12   2   7     7163.87     5867.34    254.00 o 
  13   2   7     2910.69     1996.42    269.13 o 
  14   2   7     1923.56     1602.04    309.71 o 
  15   2   7      549.22      342.12    342.12 o 
   1   3   7      202.71      118.89     94.46 o 
   2   3   7    32444.19    30974.28    451.07 o 
   3   3   7     6806.47     6733.93    236.87 o 
   4   3   7    10664.12    10505.07    109.79 o 
   5   3   7    11114.66    11984.73    330.40 o 
   6   3   7     2041.40     2339.59    173.66 o 
   7   3   7    20611.24    21745.67    484.10 o 
   8   3   7      210.10        9.52    174.04 o 
   9   3   7     1318.32     1479.04    208.40 o 
  10   3   7     1195.93     1565.79    254.97 o 
  11   3   7     4102.23     3418.19    205.49 o 
  12   3   7       75.59      260.79    237.20 o 
  13   3   7      133.89      552.88    265.40 o 
  14   3   7     1386.43     1334.52    356.00 o 
  15   3   7       41.92      445.04    286.70 o 
   0   4   7    25124.61    26953.80    578.46 o 
   1   4   7      383.21      504.63    134.30 o 
   2   4   7    40998.68    38352.09    535.78 o 
   3   4   7    11118.24    11245.04    291.95 o 
   4   4   7     6878.95     7067.79    252.66 o 
   5   4   7     6911.55     7228.33    271.27 o 
   6   4   7        0.41       56.44    134.27 o 
   7   4   7      186.10      169.02    169.02 o 
   8   4   7    10383.19    11319.88    387.88 o 
   9   4   7     1306.78      969.54    176.04 o 
  10   4   7    11786.78    11656.33    449.60 o 
  11   4   7      436.24      188.25    206.53 o 
  12   4   7     3869.44     3637.89    339.17 o 
  13   4   7        7.79      404.64    233.58 o 
  14   4   7     1003.47     1483.02    295.09 o 
   1   5   7     4097.23     4264.88    241.13 o 
   2   5   7     4483.56     4263.19    223.48 o 
   3   5   7     1997.92     1801.91    146.53 o 
   4   5   7      260.51      307.23    127.66 o 
   5   5   7    31014.76    27653.87    507.60 o 
   6   5   7     5694.06     5481.82    262.39 o 
   7   5   7    19609.42    19604.52    483.77 o 
   8   5   7      599.73      295.61    154.56 o 
   9   5   7     5001.91     5837.88    318.64 o 
  10   5   7        7.61      229.47    229.47 o 
  11   5   7       86.88       93.71    202.58 o 
  12   5   7       38.68      256.96    256.96 o 
  13   5   7       60.60      257.26    257.26 o 
  14   5   7      114.41      529.99    248.63 o 
   0   6   7     1973.65     2577.61    238.02 o 
   1   6   7    39557.79    36856.25    659.69 o 
   2   6   7     4116.46     4175.32    239.93 o 
   3   6   7      187.15       63.75    132.78 o 
   4   6   7    12118.21    11772.35    344.47 o 
   5   6   7     4966.54     5305.59    255.00 o 
   6   6   7        0.18       69.17    144.80 o 
   7   6   7       11.89        9.37    147.56 o 
   8   6   7     8925.11     9130.26    359.16 o 
   9   6   7      712.23      207.10    207.10 o 
  10   6   7     8717.61     8334.70    409.14 o 
  11   6   7     3699.07     3248.34    210.69 o 
  12   6   7      923.98      801.87    252.05 o 
  13   6   7     2417.98     1815.68    324.24 o 
  14   6   7        4.86      269.32    269.32 o 
   1   7   7    10585.14     8528.49    357.62 o 
   2   7   7    12024.99    12429.13    388.35 o 
   3   7   7    18448.66    18104.53    457.43 o 
   4   7   7     3324.66     3657.84    230.22 o 
   5   7   7      749.57      688.96    166.66 o 
   6   7   7      136.66       18.65    149.37 o 
   7   7   7      449.64      398.43    170.30 o 
   8   7   7      148.68      192.33    192.33 o 
   9   7   7     1986.07     1928.96    241.48 o 
  10   7   7     1145.20      956.41    215.75 o 
  11   7   7     3340.69     2665.98    307.24 o 
  12   7   7      206.64      149.83    235.98 o 
  13   7   7       66.69      130.69    238.93 o 
   0   8   7     2851.18     3117.83    275.51 o 
   1   8   7    14273.94    12403.71    428.24 o 
   2   8   7      597.47      707.40    161.79 o 
   3   8   7    18836.41    17803.21    479.41 o 
   4   8   7      183.08      171.60    159.93 o 
   5   8   7     5502.56     5611.24    304.05 o 
   6   8   7     1491.96     1845.97    192.09 o 
   7   8   7     1292.49     1667.06    203.12 o 
   8   8   7      989.26      785.12    237.31 o 
   9   8   7     4693.00     3999.49    201.44 o 
  10   8   7     1002.58     1184.71    239.08 o 
  11   8   7     4944.93     4782.92    348.68 o 
  12   8   7      446.08       76.64    240.18 o 
  13   8   7      810.74      546.24    264.32 o 
   1   9   7      131.91        0.00    178.16 o 
   2   9   7     2914.79     2203.61    159.65 o 
   3   9   7      491.69      499.49    195.35 o 
   4   9   7      889.43     1120.51    212.00 o 
   5   9   7     5660.08     5403.86    314.28 o 
   6   9   7      198.48      368.81    181.56 o 
   7   9   7     2155.95     2320.29    252.60 o 
   8   9   7       98.95      310.03    180.07 o 
   9   9   7      465.51      263.02    216.85 o 
  10   9   7       60.54      182.02    194.50 o 
  11   9   7       53.90      134.53    235.82 o 
  12   9   7       23.21      191.42    243.94 o 
   0  10   7     7580.47     8202.72    400.27 o 
   1  10   7      494.59      265.04    213.79 o 
   2  10   7     2130.63     2143.49    290.60 o 
   3  10   7     7617.61     7409.93    385.96 o 
   4  10   7     1460.40     1728.15    220.64 o 
   5  10   7     4631.28     5204.74    348.51 o 
   6  10   7      838.28      582.06    220.67 o 
   7  10   7      841.94     1383.88    212.11 o 
   8  10   7        1.96       82.07    206.49 o 
   9  10   7     3048.72     3388.27    321.11 o 
  10  10   7      253.43      271.80    233.95 o 
  11  10   7      237.58      207.16    241.05 o 
  12  10   7      679.45      470.51    249.33 o 
   1  11   7     3962.14     4281.29    322.42 o 
   2  11   7      317.53      304.55    190.81 o 
   3  11   7    10528.86     9636.24    439.48 o 
   4  11   7       93.84      140.92    206.25 o 
   5  11   7     5393.68     6390.16    368.69 o 
   6  11   7     3090.40     3307.54    318.69 o 
   7  11   7      774.42      636.54    251.60 o 
   8  11   7      113.02      136.02    223.68 o 
   9  11   7     2054.68     2675.84    306.89 o 
  10  11   7      151.36      426.62    206.19 o 
  11  11   7     1410.89     1285.10    315.55 o 
   0  12   7     1776.78     1642.24    274.58 o 
   1  12   7       11.71      204.09    204.09 o 
   2  12   7      907.86     1214.41    229.49 o 
   3  12   7     1802.82     1733.23    275.18 o 
   4  12   7      416.97      779.14    238.18 o 
   5  12   7     1183.21      937.78    220.61 o 
   6  12   7       37.89      333.95    207.90 o 
   7  12   7      415.89      343.08    241.75 o 
   8  12   7      615.03      832.37    259.03 o 
   9  12   7      443.19      447.82    274.48 o 
  10  12   7      487.59      463.73    270.49 o 
   1  13   7        1.10      169.50    195.62 o 
   2  13   7       61.02        0.00    189.12 o 
   3  13   7      926.81      790.53    253.30 o 
   4  13   7     2157.80     1624.69    233.93 o 
   5  13   7      904.24     1205.91    284.17 o 
   6  13   7     2658.33     2900.66    351.26 o 
   7  13   7     1182.87     1352.31    303.99 o 
   8  13   7      501.88      761.28    291.09 o 
   9  13   7      503.32     1010.03    255.14 o 
   0  14   7       95.53      183.64    185.45 o 
   1  14   7      816.90      986.44    245.75 o 
   2  14   7       53.58      255.75    220.70 o 
   3  14   7     2279.49     2248.03    290.96 o 
   4  14   7      757.91      271.10    277.34 o 
   5  14   7      890.06      830.36    269.71 o 
   6  14   7      176.45      110.16    254.25 o 
   7  14   7      163.25      456.40    294.65 o 
   8  14   7      239.49      582.46    256.09 o 
   1  15   7      789.01      832.83    242.78 o 
   2  15   7     2474.50     3122.75    315.58 o 
   3  15   7      815.78     1206.07    250.65 o 
   4  15   7     2416.63     2458.72    319.30 o 
   5  15   7       20.04      255.32    211.12 o 
   6  15   7      414.32      764.17    246.20 o 
   0  16   7      261.73      320.52    203.38 o 
   1  16   7     1358.38     1632.09    254.15 o 
   2  16   7      116.24      176.46    222.03 o 
   3  16   7       11.94      206.88    223.39 o 
   4  16   7      166.76      363.24    241.47 o 
   0   0   8      430.05      361.72    103.30 o 
   1   0   8      914.14      771.48    119.07 o 
   2   0   8     6092.14     6856.98    238.54 o 
   3   0   8    11580.22    11329.43    298.83 o 
   4   0   8    16025.98    15866.19    370.60 o 
   5   0   8    10769.74    11671.13    335.85 o 
   6   0   8     2043.22     1578.17    140.32 o 
   7   0   8     6028.89     5006.29    164.92 o 
   8   0   8      687.26      576.05    205.94 o 
   9   0   8    23072.30    25798.28    194.64 o 
  10   0   8     2100.67     2469.97    315.75 o 
  11   0   8     2439.15     1381.25    244.41 o 
  12   0   8      153.45      450.77    293.56 o 
  13   0   8      616.79       60.83    335.11 o 
  14   0   8        2.29       67.81    300.88 o 
  15   0   8        1.13      271.39    331.88 o 
   1   1   8    10330.22    11328.55    280.39 o 
   2   1   8    14774.36    16253.55    348.40 o 
   3   1   8     8151.04     7845.66     96.46 o 
   4   1   8     3948.56     4242.46    212.74 o 
   5   1   8      746.83      611.75    124.37 o 
   6   1   8      270.26      609.70    148.10 o 
   7   1   8     6465.72     5249.18    166.59 o 
   8   1   8      541.56      124.78    165.02 o 
   9   1   8      138.46       94.10    191.71 o 
  10   1   8     2025.90     1659.51    287.01 o 
  11   1   8      844.87     1385.31    271.89 o 
  12   1   8      334.63      501.08    267.12 o 
  13   1   8      119.24      350.99    302.21 o 
  14   1   8       49.06      501.84    306.23 o 
  15   1   8      608.41      549.43    369.15 o 
   0   2   8     1449.49     1611.86    157.22 o 
   1   2   8     8744.97     7746.15    297.55 o 
   2   2   8     1639.06     1465.61    147.82 o 
   3   2   8     2199.08     2416.49    172.10 o 
   4   2   8       26.15      122.69    122.69 o 
   5   2   8      263.07       87.22    126.18 o 
   6   2   8       26.59      231.99    123.56 o 
   7   2   8     3497.06     2397.90    171.40 o 
   8   2   8     1078.43     1093.58    209.41 o 
   9   2   8     4414.04     3074.25    200.27 o 
  10   2   8      875.01      639.25    214.78 o 
  11   2   8     2687.63     2624.04    238.39 o 
  12   2   8      144.29      334.42    260.00 o 
  13   2   8      337.61       94.26    281.44 o 
  14   2   8       56.84        0.00    313.80 o 
   1   3   8     9564.88     7677.51    264.73 o 
   2   3   8    12577.99    11427.88    308.78 o 
   3   3   8     8574.65     8970.83    275.41 o 
   4   3   8     4309.95     4415.85    223.92 o 
   5   3   8      378.02      543.34    128.80 o 
   6   3   8     3130.61     3731.22    227.40 o 
   7   3   8     3662.18     3710.64    251.43 o 
   8   3   8     2831.25     1888.63    167.49 o 
   9   3   8      103.32       46.01    177.53 o 
  10   3   8     2681.29     2123.79    199.19 o 
  11   3   8      149.36       43.34    208.18 o 
  12   3   8      339.67      309.28    264.86 o 
  13   3   8      454.56      492.96    284.50 o 
  14   3   8        2.94       60.98    296.86 o 
   0   4   8    14279.08    13397.96    455.66 o 
   1   4   8    45610.03    42835.91    644.20 o 
   2   4   8    20818.66    19296.16    406.98 o 
   3   4   8        7.92       91.66    108.11 o 
   4   4   8    16985.92    16614.70    381.54 o 
   5   4   8     9283.88     9328.93    321.90 o 
   6   4   8       13.70       17.61    145.41 o 
   7   4   8       97.51      162.89    162.89 o 
   8   4   8     6075.28     5852.46    301.49 o 
   9   4   8       67.81       57.59    178.99 o 
  10   4   8     6625.97     7148.22    386.13 o 
  11   4   8     1801.58     1416.92    230.53 o 
  12   4   8     2603.86     1928.05    307.76 o 
  13   4   8     4190.29     4105.08    407.24 o 
  14   4   8      288.55      629.37    286.32 o 
   1   5   8     1882.43     1918.57    201.33 o 
   2   5   8    10572.62    10350.96    337.15 o 
   3   5   8      283.09      479.86    126.23 o 
   4   5   8     1818.20     1516.00    182.51 o 
   5   5   8    11068.36    11462.03    351.96 o 
   6   5   8       56.52       98.87    163.01 o 
   7   5   8    13461.74    13920.26    439.04 o 
   8   5   8        9.93       84.69    159.13 o 
   9   5   8       93.06       11.66    177.47 o 
  10   5   8      673.14      327.45    327.45 o 
  11   5   8     2452.51     2707.96    302.47 o 
  12   5   8       41.86      250.93    255.64 o 
  13   5   8     1126.69     1040.83    300.46 o 
  14   5   8      741.51      572.89    306.70 o 
   0   6   8    34613.35    32022.70    705.49 o 
   1   6   8     2124.56     2143.27    231.13 o 
   2   6   8    19092.37    18449.90    456.62 o 
   3   6   8     3082.87     2768.00    211.51 o 
   4   6   8     2054.07     1782.33    196.86 o 
   5   6   8      660.06      790.78    162.68 o 
   6   6   8       70.44        9.43    177.49 o 
   7   6   8        0.84      284.20    166.14 o 
   8   6   8      344.47      642.06    197.33 o 
   9   6   8     1606.21     1295.65    188.46 o 
  10   6   8     1504.44      727.13    259.01 o 
  11   6   8      213.05        0.00    223.00 o 
  12   6   8     2761.63     2904.64    337.86 o 
  13   6   8      206.29      153.93    253.04 o 
   1   7   8       42.99      236.53    159.55 o 
   2   7   8     9143.59     7925.89    309.91 o 
   3   7   8     4501.57     5489.35    279.20 o 
   4   7   8    19702.94    18829.13    481.00 o 
   5   7   8    12568.31    13872.95    416.86 o 
   6   7   8    15349.86    16288.17    464.88 o 
   7   7   8    15610.95    15906.96    478.65 o 
   8   7   8    13440.42    14747.90    194.51 o 
   9   7   8      290.18       98.49    216.19 o 
  10   7   8      696.72     1174.34    223.29 o 
  11   7   8      257.16      159.34    253.79 o 
  12   7   8       86.41      613.24    239.04 o 
  13   7   8      923.42      153.66    252.61 o 
   0   8   8        2.43      219.48    197.89 o 
   1   8   8     6623.03     5735.95    330.44 o 
   2   8   8        4.07      118.14    180.04 o 
   3   8   8      971.22      913.98    227.93 o 
   4   8   8      469.70      338.47    187.55 o 
   5   8   8     6164.03     5906.72    317.68 o 
   6   8   8        9.53      145.07    176.70 o 
   7   8   8       44.37      105.03    192.78 o 
   8   8   8      549.41      439.55    215.69 o 
   9   8   8     1153.64     1147.02    250.79 o 
  10   8   8      331.88      181.44    232.37 o 
  11   8   8      152.33      179.82    237.81 o 
  12   8   8        4.31      231.01    231.01 o 
  13   8   8      946.37      483.60    301.21 o 
   1   9   8     4829.57     3849.73    325.91 o 
   2   9   8      489.12      463.97    231.98 o 
   3   9   8    22913.83    22087.78    595.02 o 
   4   9   8     9095.90    10005.01    418.57 o 
   5   9   8     1932.08     2285.32    259.59 o 
   6   9   8    21999.41    23840.61    623.67 o 
   7   9   8      335.45      629.44    199.41 o 
   8   9   8     5899.60     6232.20    364.64 o 
   9   9   8      953.17     1023.21    259.53 o 
  10   9   8      322.23      385.90    236.62 o 
  11   9   8      998.83     1307.83    290.93 o 
  12   9   8       41.93       33.42    239.92 o 
   0  10   8    25790.24    25792.60    687.50 o 
   1  10   8     1166.75      868.67    259.84 o 
   2  10   8    10192.31    10210.04    455.96 o 
   3  10   8     4766.63     4854.79    344.36 o 
   4  10   8      517.90      545.46    223.16 o 
   5  10   8     1167.26     1064.52    247.90 o 
   6  10   8      198.08       41.59    233.77 o 
   7  10   8      503.12      697.64    236.95 o 
   8  10   8      382.21      525.37    231.66 o 
   9  10   8     3515.31     3160.22    351.74 o 
  10  10   8     1724.32     1247.26    290.54 o 
  11  10   8     1020.08     1341.98    270.51 o 
   1  11   8      679.60      663.90    222.60 o 
   2  11   8       38.27      233.42    198.02 o 
   3  11   8     1717.88     1703.48    244.84 o 
   4  11   8      679.18      642.45    251.37 o 
   5  11   8      487.34      648.50    239.88 o 
   6  11   8       12.62       61.37    241.72 o 
   7  11   8       24.77      220.47    229.35 o 
   8  11   8        2.39      245.17    245.17 o 
   9  11   8      388.20      399.90    244.89 o 
  10  11   8       64.29       17.36    257.32 o 
  11  11   8       55.48      629.47    223.88 o 
   0  12   8     8158.56     8668.24    432.38 o 
   1  12   8      692.70      690.58    212.49 o 
   2  12   8     6986.13     7018.55    397.94 o 
   3  12   8     5261.37     4866.08    380.03 o 
   4  12   8      527.97      482.81    278.78 o 
   5  12   8     2268.98     2877.22    356.05 o 
   6  12   8        5.91      252.24    245.43 o 
   7  12   8     1030.98     1400.84    301.01 o 
   8  12   8      387.78      492.78    274.87 o 
   9  12   8     3532.68     4348.08    400.72 o 
  10  12   8     1299.69     1988.18    317.17 o 
   1  13   8     1183.31      933.36    221.94 o 
   2  13   8        1.18      139.98    226.97 o 
   3  13   8     2766.52     2759.95    314.02 o 
   4  13   8     1125.68     1243.11    274.12 o 
   5  13   8      167.88      580.19    256.59 o 
   6  13   8     3486.11     3923.26    369.65 o 
   7  13   8      507.67      468.00    286.92 o 
   8  13   8      855.52     1677.74    297.84 o 
   0  14   8        9.00      150.87    211.95 o 
   1  14   8     2458.69     2811.36    326.17 o 
   2  14   8       13.45       94.17    220.79 o 
   3  14   8      312.76      182.59    246.91 o 
   4  14   8      656.43      865.89    245.43 o 
   5  14   8      209.76       92.27    270.59 o 
   6  14   8       68.32      115.08    244.25 o 
   7  14   8      197.22      418.03    286.34 o 
   1  15   8      154.25      404.30    220.00 o 
   2  15   8      382.36      247.40    247.40 o 
   3  15   8      330.14      150.34    253.71 o 
   4  15   8      973.53      952.91    298.15 o 
   5  15   8      370.75      493.10    247.21 o 
   0  16   8      272.44      525.34    185.21 o 
   1  16   8      683.44      601.59    222.52 o 
   2  16   8      134.90       76.12    216.99 o 
   1   1   9       20.70       55.81     97.72 o 
   2   1   9     8339.91     7164.86    102.23 o 
   3   1   9     1141.90     1527.63    159.87 o 
   4   1   9      986.18      804.88    158.64 o 
   5   1   9     5965.43     6483.75    284.65 o 
   6   1   9      811.15      458.23    189.07 o 
   7   1   9     1889.46     2111.53    215.79 o 
   8   1   9      635.40      362.72    171.92 o 
   9   1   9      101.05      306.22    184.86 o 
  10   1   9     3290.18     3486.25    315.24 o 
  11   1   9       26.38      245.55    238.99 o 
  12   1   9     2108.68     3019.88    360.60 o 
  13   1   9      859.04     1332.28    359.43 o 
  14   1   9      196.38      334.19    334.19 o 
   0   2   9      734.72     1026.63    162.99 o 
   1   2   9       27.51      129.23    129.23 o 
   2   2   9     5883.39     5431.45    225.93 o 
   3   2   9      124.33       99.64    134.30 o 
   4   2   9    32710.59    34122.59    571.65 o 
   5   2   9      461.38      482.55    163.87 o 
   6   2   9     2454.30     3000.69    226.93 o 
   7   2   9       82.85      170.89    170.89 o 
   8   2   9     6263.54     5427.68    162.06 o 
   9   2   9        0.99      212.80    186.08 o 
  10   2   9     2433.79     2350.29    277.49 o 
  11   2   9       63.47      257.96    257.96 o 
  12   2   9        6.15      196.47    250.59 o 
  13   2   9       56.37      260.49    318.61 o 
  14   2   9       28.56      111.56    328.48 o 
   1   3   9      802.76     1018.20    133.58 o 
   2   3   9    21306.97    20905.11    430.64 o 
   3   3   9     9801.13     8490.52    295.10 o 
   4   3   9    13019.14    14624.01    377.72 o 
   5   3   9     5876.92     5541.69    279.35 o 
   6   3   9       74.44       47.62    167.06 o 
   7   3   9     4874.23     4918.86    290.33 o 
   8   3   9       43.01      381.76    175.36 o 
   9   3   9     1245.39     1440.63    249.54 o 
  10   3   9     1665.73     1135.74    197.08 o 
  11   3   9       63.55       30.92    241.44 o 
  12   3   9       44.99      294.34    270.89 o 
  13   3   9      196.48      464.10    317.79 o 
  14   3   9     1266.59     1716.82    376.58 o 
   0   4   9     4153.52     5026.69    306.86 o 
   1   4   9     3004.80     2953.38    226.86 o 
   2   4   9     3262.39     3602.36    215.30 o 
   3   4   9       80.89       63.04    134.17 o 
   4   4   9        1.38       82.86    134.12 o 
   5   4   9      160.78      213.10    142.70 o 
   6   4   9      341.64      499.96    164.22 o 
   7   4   9      850.62      654.30    177.51 o 
   8   4   9     1207.52     1094.69    191.82 o 
   9   4   9      796.41      217.21    217.21 o 
  10   4   9      110.65      314.71    206.26 o 
  11   4   9     1218.36     1478.40    255.58 o 
  12   4   9      132.33      272.00    272.00 o 
  13   4   9      232.66       37.53    281.53 o 
  14   4   9      389.69      123.99    343.26 o 
   1   5   9     3407.93     3139.65    260.15 o 
   2   5   9    19401.96    18933.89    452.48 o 
   3   5   9     8013.42     8008.48    313.02 o 
   4   5   9    19328.32    18900.90    457.33 o 
   5   5   9     4161.36     4429.80    251.99 o 
   6   5   9     6209.36     6913.44    317.61 o 
   7   5   9     3441.07     3622.76    269.54 o 
   8   5   9     3132.84     2378.07    177.97 o 
   9   5   9     1247.14     1048.12    238.68 o 
  10   5   9     4094.67     3479.45    214.41 o 
  11   5   9      165.25       30.13    253.38 o 
  12   5   9       98.58      265.20    252.40 o 
  13   5   9      214.20      437.88    236.40 o 
   0   6   9      303.76      177.65    214.74 o 
   1   6   9    13805.68    12207.06    438.79 o 
   2   6   9     5405.40     5947.31    288.63 o 
   3   6   9     6088.19     6459.41    298.75 o 
   4   6   9    21145.11    19925.09    493.71 o 
   5   6   9      191.86      380.74    170.02 o 
   6   6   9      134.82      339.82    177.42 o 
   7   6   9      733.13      363.77    182.11 o 
   8   6   9    12530.34    12292.53    460.54 o 
   9   6   9     4302.23     3468.46    215.50 o 
  10   6   9     7726.67     7284.51    401.41 o 
  11   6   9     4321.18     4258.46    364.26 o 
  12   6   9       58.33      197.46    258.11 o 
  13   6   9     1095.47      700.32    272.98 o 
   1   7   9      188.31      266.56    190.26 o 
   2   7   9     5226.21     5027.45    332.00 o 
   3   7   9       34.26       32.25    171.92 o 
   4   7   9      694.98      804.88    197.03 o 
   5   7   9      313.33      292.47    191.79 o 
   6   7   9    15007.02    14778.00    475.98 o 
   7   7   9      194.96       46.79    220.39 o 
   8   7   9     3745.29     3158.93    219.39 o 
   9   7   9        1.81       52.74    241.17 o 
  10   7   9       27.74      213.20    215.93 o 
  11   7   9       83.34       61.31    247.24 o 
  12   7   9      267.19      248.44    270.66 o 
  13   7   9        0.52      357.75    252.91 o 
   0   8   9    37938.70    33242.43    781.48 o 
   1   8   9     9589.53     8918.98    419.83 o 
   2   8   9    17426.21    17051.92    550.52 o 
   3   8   9    10122.39    10444.19    421.21 o 
   4   8   9     2355.77     2526.33    259.02 o 
   5   8   9      630.76      651.06    215.40 o 
   6   8   9      752.62     1115.00    220.88 o 
   7   8   9     1631.82     1946.00    263.86 o 
   8   8   9     1161.26     1051.76    258.38 o 
   9   8   9     4313.50     4079.50    351.80 o 
  10   8   9     3205.52     3049.07    309.45 o 
  11   8   9     2355.30     2063.05    324.42 o 
  12   8   9     2994.15     3526.82    341.61 o 
   1   9   9     1952.34     1272.63    266.29 o 
   2   9   9     5192.96     5241.48    361.20 o 
   3   9   9     2976.50     3504.73    331.06 o 
   4   9   9     2940.20     2830.63    301.55 o 
   5   9   9     2400.69     2692.61    278.07 o 
   6   9   9      818.51      576.65    243.95 o 
   7   9   9     1254.52     1260.14    260.92 o 
   8   9   9      396.05      456.29    219.07 o 
   9   9   9      422.81      643.73    243.75 o 
  10   9   9      456.40      914.81    243.30 o 
  11   9   9       54.07      282.98    240.62 o 
   0  10   9    24514.62    23565.92    680.08 o 
   1  10   9     3644.42     2774.13    242.06 o 
   2  10   9     3483.65     3160.94    319.80 o 
   3  10   9      447.31      202.93    233.78 o 
   4  10   9      355.45      656.00    215.71 o 
   5  10   9        7.94      116.95    218.79 o 
   6  10   9      532.05      401.11    261.21 o 
   7  10   9      207.51      152.55    263.35 o 
   8  10   9      219.39      499.12    236.60 o 
   9  10   9      407.16      584.39    254.56 o 
  10  10   9      255.79      389.51    274.59 o 
  11  10   9      458.15      318.26    283.93 o 
   1  11   9      179.25      411.27    195.72 o 
   2  11   9        5.12      224.60    224.60 o 
   3  11   9     3416.42     3315.04    331.34 o 
   4  11   9     3808.73     4575.59    363.06 o 
   5  11   9     3543.73     4292.42    366.20 o 
   6  11   9    12734.63    14769.65    599.89 o 
   7  11   9     2989.71     3309.73    353.58 o 
   8  11   9     5314.75     6521.65    432.73 o 
   9  11   9      633.70      865.45    300.29 o 
  10  11   9        4.42      299.06    299.06 o 
   0  12   9     2489.55     3258.68    308.20 o 
   1  12   9        1.45      278.09    192.90 o 
   2  12   9      608.52      431.11    229.75 o 
   3  12   9      323.28      196.62    247.40 o 
   4  12   9      334.00      713.02    256.43 o 
   5  12   9      124.60      642.37    225.67 o 
   6  12   9       96.13      551.76    269.34 o 
   7  12   9       53.97       36.67    282.33 o 
   8  12   9      117.11       55.76    267.61 o 
   9  12   9       20.05       57.49    275.44 o 
   1  13   9        1.99       61.93    218.95 o 
   2  13   9      828.11      716.28    268.43 o 
   3  13   9      229.17      254.73    264.81 o 
   4  13   9     1193.16     1642.94    287.94 o 
   5  13   9     1675.94     1736.52    337.54 o 
   6  13   9     1791.17     2270.45    342.81 o 
   7  13   9     1343.23     1220.26    307.50 o 
   8  13   9      392.50       20.07    286.64 o 
   0  14   9     5296.25     5837.64    374.83 o 
   1  14   9      987.89      782.27    272.22 o 
   2  14   9     1218.09      981.25    315.49 o 
   3  14   9      106.71      380.59    222.84 o 
   4  14   9        2.64      251.22    251.22 o 
   5  14   9       25.55      327.29    257.58 o 
   6  14   9        4.84      180.33    247.94 o 
   1  15   9       47.79      524.62    210.34 o 
   2  15   9      992.78     1536.09    268.07 o 
   3  15   9      103.99       17.36    257.24 o 
   4  15   9       56.17       74.53    229.68 o 
   0   0  10    17296.54    17394.52    407.26 o 
   1   0  10    29599.40    29426.54    534.49 o 
   2   0  10    20495.97    21598.29    462.74 o 
   3   0  10     1658.65     1911.74    196.55 o 
   4   0  10    19911.32    20573.15    186.05 o 
   5   0  10     2824.44     3286.91    248.65 o 
   6   0  10      913.15      775.11    195.98 o 
   7   0  10     1041.73     1150.79    217.76 o 
   8   0  10    12133.99    13471.80    215.69 o 
   9   0  10     1408.71     1884.52    304.70 o 
  10   0  10    15245.04    17106.50    630.57 o 
  11   0  10      306.21      315.61    315.61 o 
  12   0  10     2191.54     2307.41    399.35 o 
  13   0  10     4016.36     4808.30    497.60 o 
  14   0  10      566.31      495.90    397.23 o 
   1   1  10     1550.43     1508.22    172.78 o 
   2   1  10     8197.12     8978.55    314.48 o 
   3   1  10      351.88      712.59    154.47 o 
   4   1  10     5594.98     5486.77    267.22 o 
   5   1  10     7873.14     8640.29    346.07 o 
   6   1  10        0.28      196.46    160.54 o 
   7   1  10     9519.15     9227.60    390.42 o 
   8   1  10      145.37       37.16    207.21 o 
   9   1  10       75.77      277.91    213.49 o 
  10   1  10     1151.63     1393.39    308.81 o 
  11   1  10        7.89      564.79    271.20 o 
  12   1  10      177.29      457.00    261.29 o 
  13   1  10       39.13      177.88    347.03 o 
   0   2  10    27799.13    26085.36    562.17 o 
   1   2  10       46.75      153.62    153.62 o 
   2   2  10    10232.77     9795.71    326.49 o 
   3   2  10      417.98      223.16    163.31 o 
   4   2  10     4313.60     4161.55    273.37 o 
   5   2  10      929.13     1098.60    203.27 o 
   6   2  10      271.37      437.82    171.21 o 
   7   2  10       82.76      406.86    189.81 o 
   8   2  10     3630.52     4050.30    312.49 o 
   9   2  10       94.14      233.74    233.74 o 
  10   2  10     4424.75     4702.61    369.90 o 
  11   2  10        0.09       34.06    248.13 o 
  12   2  10     2363.94     2753.49    397.42 o 
  13   2  10       10.28      127.92    330.40 o 
   1   3  10     1942.29     1840.63    204.51 o 
   2   3  10    11989.45    12134.68    367.34 o 
   3   3  10      741.26      625.70    183.18 o 
   4   3  10    15773.00    16566.97    434.25 o 
   5   3  10    10394.78    11255.47    381.05 o 
   6   3  10     6255.47     6525.14    319.85 o 
   7   3  10    12982.46    13126.29    183.68 o 
   8   3  10     2199.16     1516.01    194.00 o 
   9   3  10     1003.11      873.16    247.97 o 
  10   3  10     2391.08     2620.73    331.03 o 
  11   3  10       70.32      273.12    273.12 o 
  12   3  10       11.28      239.90    279.15 o 
  13   3  10       72.72       40.94    287.10 o 
   0   4  10    10972.99    11570.67    445.88 o 
   1   4  10    27536.86    26997.41    579.51 o 
   2   4  10     1342.89      959.55    191.66 o 
   3   4  10     2288.64     1956.57    190.70 o 
   4   4  10     2363.39     2373.12    219.10 o 
   5   4  10     1796.40     1688.82    227.70 o 
   6   4  10     1384.85     1498.50    217.26 o 
   7   4  10       74.19       79.84    197.07 o 
   8   4  10      113.44      317.75    190.19 o 
   9   4  10      184.95      280.50    205.67 o 
  10   4  10      186.85       44.02    245.12 o 
  11   4  10     1153.70     1037.45    293.50 o 
  12   4  10      763.18      734.73    293.86 o 
  13   4  10     2791.82     3049.65    377.75 o 
   1   5  10     2673.09     2937.87    264.78 o 
   2   5  10      484.71      403.48    182.71 o 
   3   5  10     1884.88     1745.68    224.68 o 
   4   5  10     8289.41     8669.55    352.55 o 
   5   5  10     2180.88     1571.03    244.28 o 
   6   5  10    13686.73    13884.55    449.06 o 
   7   5  10     2201.25     2621.12    270.43 o 
   8   5  10     7105.17     5305.05    196.04 o 
   9   5  10      625.73      697.77    238.56 o 
  10   5  10        2.26       58.57    231.28 o 
  11   5  10     1034.41     1745.38    294.04 o 
  12   5  10      548.64      245.75    298.85 o 
  13   5  10      296.32       19.15    304.60 o 
   0   6  10      864.94      950.34    239.69 o 
   1   6  10     8888.31     8870.38    391.31 o 
   2   6  10     2108.67     2156.41    236.01 o 
   3   6  10     5996.69     6204.08    326.66 o 
   4   6  10       69.93       63.11    185.69 o 
   5   6  10     3612.17     3275.19    281.34 o 
   6   6  10       56.20      169.22    198.24 o 
   7   6  10      415.51      719.87    219.92 o 
   8   6  10       27.80       12.72    217.32 o 
   9   6  10     2750.62     2058.99    224.80 o 
  10   6  10       10.41       29.51    249.89 o 
  11   6  10     1571.30     1169.69    309.53 o 
  12   6  10       60.32       69.59    267.18 o 
   1   7  10        1.56      232.16    203.18 o 
   2   7  10      519.22      637.86    206.61 o 
   3   7  10     7779.44     7981.68    390.81 o 
   4   7  10     1817.26     1521.85    229.20 o 
   5   7  10     8838.36     9538.33    408.30 o 
   6   7  10     5677.95     6095.75    360.96 o 
   7   7  10     7887.46     7389.43    379.23 o 
   8   7  10     1099.05     1156.53    255.32 o 
   9   7  10      543.24     1275.37    235.42 o 
  10   7  10       73.33      151.62    212.35 o 
  11   7  10        5.24       97.69    218.29 o 
  12   7  10      532.31      402.13    273.64 o 
   0   8  10     5562.64     5347.57    348.36 o 
   1   8  10     1117.88      988.98    255.31 o 
   2   8  10     2187.90     2628.34    294.21 o 
   3   8  10      482.57      717.56    207.41 o 
   4   8  10      294.96      348.09    208.29 o 
   5   8  10      964.68     1006.05    230.06 o 
   6   8  10      226.08      487.62    204.59 o 
   7   8  10       39.58      301.06    197.33 o 
   8   8  10       35.53       27.65    212.08 o 
   9   8  10      334.04      717.56    237.33 o 
  10   8  10       25.54      174.12    229.95 o 
  11   8  10       20.35      259.18    259.18 o 
   1   9  10     5082.69     4460.54    354.25 o 
   2   9  10     2234.28     3081.62    297.41 o 
   3   9  10    12689.93    13358.15    515.36 o 
   4   9  10     1401.03     1283.97    244.54 o 
   5   9  10     1800.77     1883.58    268.53 o 
   6   9  10        3.90      347.81    210.06 o 
   7   9  10      653.64      895.94    237.06 o 
   8   9  10        5.06       61.24    232.17 o 
   9   9  10     1756.05     1568.76    272.60 o 
  10   9  10       41.84       50.23    261.28 o 
  11   9  10      673.62      686.37    263.92 o 
   0  10  10       72.88      459.60    232.34 o 
   1  10  10     2524.68     1577.79    301.02 o 
   2  10  10      683.81      531.36    246.98 o 
   3  10  10     4678.21     4388.79    376.32 o 
   4  10  10      133.98       46.88    234.22 o 
   5  10  10     1316.18     1476.21    273.74 o 
   6  10  10       79.52      239.20    239.20 o 
   7  10  10      311.14      261.81    264.82 o 
   8  10  10      275.15      366.80    257.17 o 
   9  10  10     3148.95     3977.99    384.42 o 
  10  10  10      613.87      968.58    267.21 o 
   1  11  10       94.56      209.17    181.45 o 
   2  11  10      873.84     1207.89    234.32 o 
   3  11  10       30.90       82.35    209.00 o 
   4  11  10      422.62      303.59    264.44 o 
   5  11  10       31.59      188.10    267.61 o 
   6  11  10        9.05      104.58    259.68 o 
   7  11  10        7.10      375.25    267.96 o 
   8  11  10        8.58      235.83    267.28 o 
   9  11  10       34.71       74.83    291.98 o 
   0  12  10        5.95       15.62    212.49 o 
   1  12  10     1091.15      936.30    221.09 o 
   2  12  10       87.58       16.74    222.10 o 
   3  12  10     2896.83     3093.60    304.71 o 
   4  12  10     1263.19     1631.39    314.08 o 
   5  12  10      748.29      899.64    277.89 o 
   6  12  10       35.76       75.25    238.06 o 
   7  12  10      307.77      580.33    299.61 o 
   8  12  10     1052.98     1452.45    337.76 o 
   1  13  10     1428.12     2269.26    276.00 o 
   2  13  10      225.46      221.38    240.26 o 
   3  13  10     2589.44     2563.12    323.34 o 
   4  13  10       37.01       93.48    250.27 o 
   5  13  10      227.21      658.63    287.32 o 
   6  13  10      475.02      780.59    292.16 o 
   7  13  10       20.59       61.93    283.76 o 
   0  14  10      836.98      835.06    234.80 o 
   1  14  10      375.21      686.25    253.84 o 
   2  14  10      552.78      289.12    269.47 o 
   3  14  10       90.32      324.00    253.29 o 
   4  14  10       86.99      134.18    240.28 o 
   5  14  10      263.75      661.84    248.08 o 
   1  15  10        8.78      139.64    206.49 o 
   1   1  11      472.17      712.04    181.57 o 
   2   1  11      688.41      709.30    206.67 o 
   3   1  11    12415.45    14267.72    423.01 o 
   4   1  11      972.58     1451.80    235.72 o 
   5   1  11    45585.57    44834.67    248.20 o 
   6   1  11       48.97      469.64    209.66 o 
   7   1  11    28871.14    30557.50    696.11 o 
   8   1  11      108.55      122.34    250.30 o 
   9   1  11     6076.04     5953.68    426.36 o 
  10   1  11      611.51      220.77    293.49 o 
  11   1  11      110.65      304.69    327.72 o 
  12   1  11      133.49       21.39    345.87 o 
  13   1  11      917.55     1684.77    406.24 o 
   0   2  11       23.98        0.00    206.32 o 
   1   2  11    59009.48    52605.30    758.10 o 
   2   2  11      565.00      724.75    192.62 o 
   3   2  11     2427.06     2297.21    232.82 o 
   4   2  11     3665.89     3702.80    289.14 o 
   5   2  11      148.27      247.67    232.61 o 
   6   2  11      148.33      287.39    207.27 o 
   7   2  11      365.67      347.63    212.05 o 
   8   2  11     1063.33     1352.63    226.80 o 
   9   2  11      348.24      694.52    231.22 o 
  10   2  11      551.43      739.21    291.54 o 
  11   2  11     5300.42     5932.93    467.26 o 
  12   2  11        5.56      143.00    332.69 o 
  13   2  11     3034.15     3566.53    485.61 o 
   1   3  11     3879.54     3332.29    253.48 o 
   2   3  11     3136.53     2778.56    258.77 o 
   3   3  11    12715.51    12114.75    409.27 o 
   4   3  11     1002.38      869.25    216.30 o 
   5   3  11     1233.45     1539.43    232.69 o 
   6   3  11      373.48       11.55    180.96 o 
   7   3  11        7.19       24.78    198.41 o 
   8   3  11       32.64       26.61    196.99 o 
   9   3  11      137.94      421.56    227.61 o 
  10   3  11      120.50      448.72    244.14 o 
  11   3  11      841.22      292.22    292.22 o 
  12   3  11       10.15       58.92    291.08 o 
  13   3  11      471.25      217.29    347.79 o 
   0   4  11     2075.09     2308.39    291.00 o 
   1   4  11    24415.64    24851.08    584.44 o 
   2   4  11      519.80      221.94    175.88 o 
   3   4  11    15835.15    15337.14    446.60 o 
   4   4  11       47.77      194.99    172.56 o 
   5   4  11     1879.94     2453.21    234.35 o 
   6   4  11       32.95      210.65    210.65 o 
   7   4  11     1206.25     1481.24    243.61 o 
   8   4  11      133.66      119.39    223.88 o 
   9   4  11     7558.89     5840.77    226.82 o 
  10   4  11       17.30      259.85    259.85 o 
  11   4  11     5222.43     5635.48    431.47 o 
  12   4  11      111.36       57.10    300.39 o 
   1   5  11      224.82      175.23    192.16 o 
   2   5  11      312.19      367.72    180.02 o 
   3   5  11      218.63      127.14    200.92 o 
   4   5  11     1204.16     1605.19    222.04 o 
   5   5  11     6478.41     6082.25    348.09 o 
   6   5  11     1515.50     2072.30    256.47 o 
   7   5  11     3355.98     3821.16    318.12 o 
   8   5  11      335.95       53.57    216.79 o 
   9   5  11     1305.80     1734.96    267.41 o 
  10   5  11       79.55      187.97    251.59 o 
  11   5  11        0.99      264.07    264.07 o 
  12   5  11       50.57        0.00    249.41 o 
   0   6  11       16.79      156.73    207.91 o 
   1   6  11       23.76      246.50    192.67 o 
   2   6  11      387.16      296.54    202.93 o 
   3   6  11     7807.25     7909.46    364.02 o 
   4   6  11     1424.09     1731.61    222.01 o 
   5   6  11     3160.83     3738.99    288.56 o 
   6   6  11       29.10       37.07    197.49 o 
   7   6  11     2240.04     2185.05    293.48 o 
   8   6  11     1246.71      659.88    271.41 o 
   9   6  11     6218.45     5394.95    239.42 o 
  10   6  11      248.61      363.35    250.30 o 
  11   6  11      938.06      834.34    286.50 o 
  12   6  11       16.11       55.17    264.36 o 
   1   7  11     3654.27     3440.00    323.08 o 
   2   7  11      354.54      611.56    211.85 o 
   3   7  11     7491.78     7718.86    400.75 o 
   4   7  11        5.11       63.72    202.48 o 
   5   7  11     1369.56     1642.91    240.06 o 
   6   7  11      849.04     1123.30    236.06 o 
   7   7  11       39.94      179.49    233.80 o 
   8   7  11      432.04      359.05    241.69 o 
   9   7  11     1085.95     1217.91    277.43 o 
  10   7  11       74.80       48.59    239.51 o 
  11   7  11      962.70     1243.30    260.68 o 
   0   8  11     4112.57     4023.25    351.00 o 
   1   8  11        0.64      218.33    199.67 o 
   2   8  11     1330.31     1269.65    256.59 o 
   3   8  11      256.96      226.31    191.94 o 
   4   8  11      128.19      112.23    192.41 o 
   5   8  11      989.28     1250.72    233.11 o 
   6   8  11      205.80      257.95    210.70 o 
   7   8  11      263.43      118.68    225.74 o 
   8   8  11       12.72      198.57    226.96 o 
   9   8  11       84.97      320.26    216.07 o 
  10   8  11       90.19      354.01    246.06 o 
  11   8  11       20.86      320.01    208.92 o 
   1   9  11      203.69      113.86    221.32 o 
   2   9  11        3.69       94.64    235.18 o 
   3   9  11     1561.40     2064.51    285.83 o 
   4   9  11      369.13        0.00    235.45 o 
   5   9  11      203.26      462.65    217.07 o 
   6   9  11      415.80      517.01    225.36 o 
   7   9  11        1.56      177.05    211.54 o 
   8   9  11       77.75       16.38    234.14 o 
   9   9  11        2.62      136.69    218.73 o 
  10   9  11       35.85        0.00    246.56 o 
   0  10  11      314.38      218.25    242.72 o 
   1  10  11     1470.60     1155.47    254.47 o 
   2  10  11       40.10      221.95    221.95 o 
   3  10  11      640.41      942.33    247.99 o 
   4  10  11       60.53      203.41    203.41 o 
   5  10  11     2001.72     2376.36    321.11 o 
   6  10  11        0.09       34.21    223.04 o 
   7  10  11       14.20      270.77    270.77 o 
   8  10  11        0.10      231.38    218.66 o 
   9  10  11        4.93      642.45    241.40 o 
   1  11  11      275.05      544.08    225.53 o 
   2  11  11       12.30      138.19    230.37 o 
   3  11  11      675.94      698.93    251.98 o 
   4  11  11      302.53      358.30    216.55 o 
   5  11  11        7.40       54.61    246.07 o 
   6  11  11      826.93     1522.04    275.24 o 
   7  11  11      520.83      854.90    277.16 o 
   8  11  11      146.56      250.13    267.31 o 
   0  12  11     1346.99     1871.24    263.63 o 
   1  12  11      520.67      443.69    248.48 o 
   2  12  11       59.45       70.70    223.26 o 
   3  12  11      615.92      854.12    251.12 o 
   4  12  11        6.05       94.36    262.35 o 
   5  12  11      459.37      581.27    288.74 o 
   6  12  11       32.34      198.72    246.56 o 
   7  12  11      207.47      203.89    302.56 o 
   1  13  11       11.78      101.46    189.91 o 
   2  13  11      175.08      195.59    237.93 o 
   3  13  11      155.61      576.14    237.31 o 
   4  13  11       19.49      293.55    222.23 o 
   5  13  11      693.74      202.84    324.50 o 
   0  14  11      181.57      309.56    190.78 o 
   1  14  11       40.43       66.24    227.12 o 
   2  14  11       41.20       52.89    234.73 o 
   3  14  11      913.89      803.43    282.82 o 
   0   0  12    17677.04    16377.58    469.19 o 
   1   0  12     1254.75     1563.31    232.76 o 
   2   0  12    27556.27    28915.08    617.31 o 
   3   0  12     1163.82      939.87    188.24 o 
   4   0  12    21233.27    21868.15    571.32 o 
   5   0  12       29.04      189.38    227.07 o 
   6   0  12      278.46      345.53    233.61 o 
   7   0  12        8.91      238.91    235.64 o 
   8   0  12    14818.97    16966.21    638.38 o 
   9   0  12        6.39       68.82    284.79 o 
  10   0  12    14214.70    17288.00    735.04 o 
  11   0  12       15.81      301.59    318.10 o 
  12   0  12     2476.23     2809.16    449.89 o 
   1   1  12      209.32      210.75    197.78 o 
   2   1  12    10086.20    10613.62    388.38 o 
   3   1  12       61.97      130.50    208.02 o 
   4   1  12     5060.60     5354.91    341.05 o 
   5   1  12      210.89      332.83    251.62 o 
   6   1  12      801.36      938.56    245.33 o 
   7   1  12      507.43      577.04    247.35 o 
   8   1  12      482.78      610.67    270.21 o 
   9   1  12       37.02      165.07    300.77 o 
  10   1  12     1679.98      865.55    360.39 o 
  11   1  12       29.33      184.89    286.77 o 
  12   1  12       26.71      662.83    325.72 o 
   0   2  12    18326.23    17544.94    534.26 o 
   1   2  12      123.70      280.09    280.09 o 
   2   2  12    11039.13    10881.69    397.93 o 
   3   2  12       70.26      268.01    189.60 o 
   4   2  12     2106.96     1750.88    266.59 o 
   5   2  12       35.36      216.13    216.13 o 
   6   2  12      101.63      354.80    229.43 o 
   7   2  12        1.28       95.27    240.89 o 
   8   2  12     3065.57     3556.87    317.70 o 
   9   2  12       45.08       80.23    249.10 o 
  10   2  12     3955.00     4053.68    435.51 o 
  11   2  12        0.16      196.92    328.44 o 
  12   2  12     2292.14     3103.70    413.55 o 
   1   3  12        8.20      179.16    207.72 o 
   2   3  12    18411.53    18396.83    504.05 o 
   3   3  12      483.74      343.15    193.69 o 
   4   3  12    20497.92    21510.31    565.41 o 
   5   3  12      415.11      416.10    213.66 o 
   6   3  12     5996.76     6447.27    372.57 o 
   7   3  12     1471.09     1491.97    264.32 o 
   8   3  12     4880.79     5329.19    381.01 o 
   9   3  12      230.90       94.41    252.64 o 
  10   3  12     2445.39     2451.84    342.65 o 
  11   3  12        0.06        0.00    279.12 o 
  12   3  12        7.79       21.02    289.33 o 
   0   4  12     2168.55     2465.08    313.78 o 
   1   4  12     1951.81     2135.02    253.72 o 
   2   4  12       89.79      213.36    169.85 o 
   3   4  12      577.42      340.35    205.03 o 
   4   4  12     3358.84     3907.21    298.75 o 
   5   4  12       14.72       14.98    204.79 o 
   6   4  12     1358.51     1030.47    254.08 o 
   7   4  12      122.89      366.53    203.52 o 
   8   4  12      585.41      417.36    258.72 o 
   9   4  12      159.94      108.81    244.46 o 
  10   4  12      233.24      355.11    260.30 o 
  11   4  12      105.92      516.87    284.82 o 
  12   4  12      265.23      787.45    277.60 o 
   1   5  12        0.59       81.98    195.28 o 
   2   5  12        6.93        0.00    180.81 o 
   3   5  12        8.31       82.33    168.29 o 
   4   5  12     5231.75     5206.72    337.46 o 
   5   5  12       94.29       12.37    195.61 o 
   6   5  12    12945.42    13321.85    499.71 o 
   7   5  12       12.80       68.86    220.71 o 
   8   5  12     3784.80     3413.99    336.03 o 
   9   5  12       10.73      279.90    225.33 o 
  10   5  12       76.56      301.72    246.41 o 
  11   5  12        0.35      278.54    278.54 o 
   0   6  12     7540.18     8228.10    449.97 o 
   1   6  12     2688.26     3169.87    290.58 o 
   2   6  12     3137.47     3590.51    309.93 o 
   3   6  12      455.37      461.62    210.69 o 
   4   6  12      543.98      602.48    210.27 o 
   5   6  12      101.32       65.28    205.00 o 
   6   6  12       11.83      189.69    215.87 o 
   7   6  12        1.39      128.12    237.61 o 
   8   6  12      125.22      267.55    233.03 o 
   9   6  12       11.61       78.98    241.18 o 
  10   6  12      157.01      202.38    230.00 o 
  11   6  12      171.01      126.52    266.20 o 
   1   7  12      118.31      211.53    211.53 o 
   2   7  12       85.05      118.14    189.07 o 
   3   7  12      334.73      267.03    223.65 o 
   4   7  12       30.28      139.65    214.35 o 
   5   7  12      612.62      534.07    246.57 o 
   6   7  12     1042.44     1327.19    255.55 o 
   7   7  12     2058.88     2954.98    319.94 o 
   8   7  12       22.39      246.10    246.10 o 
   9   7  12      200.99      244.79    238.19 o 
  10   7  12      283.79      189.79    266.69 o 
   0   8  12     3415.14     3350.83    346.09 o 
   1   8  12        2.64      100.30    231.88 o 
   2   8  12     1162.55     1178.13    282.10 o 
   3   8  12       87.83       92.06    195.24 o 
   4   8  12      733.39      824.21    242.31 o 
   5   8  12      135.99      260.26    260.26 o 
   6   8  12      277.94      264.64    240.60 o 
   7   8  12       28.86      272.47    214.49 o 
   8   8  12      165.78      492.78    231.11 o 
   9   8  12      217.48       34.30    234.88 o 
  10   8  12        0.67      233.01    211.25 o 
   1   9  12        3.21       17.44    233.45 o 
   2   9  12     3121.02     2792.93    325.12 o 
   3   9  12      904.75     1126.19    260.86 o 
   4   9  12      157.06      298.90    211.34 o 
   5   9  12      731.79     1082.48    250.87 o 
   6   9  12     1246.83     1200.24    292.40 o 
   7   9  12      826.03     1298.13    269.79 o 
   8   9  12      446.52      703.92    260.97 o 
   9   9  12      167.06      163.71    246.13 o 
   0  10  12     1064.91     1048.43    288.12 o 
   1  10  12      769.60      727.92    267.54 o 
   2  10  12      289.01      176.98    215.14 o 
   3  10  12      441.49      846.29    236.48 o 
   4  10  12      287.44      286.19    250.30 o 
   5  10  12       23.51       90.08    237.17 o 
   6  10  12        8.50       73.30    244.33 o 
   7  10  12       13.84      224.51    246.82 o 
   8  10  12      205.67      624.76    280.14 o 
   1  11  12      187.75      394.33    230.88 o 
   2  11  12      391.70       72.91    262.97 o 
   3  11  12      273.29      277.43    214.90 o 
   4  11  12      519.64      607.97    280.58 o 
   5  11  12        7.05       38.56    242.76 o 
   6  11  12      249.46      216.57    272.14 o 
   7  11  12       19.39      100.62    294.99 o 
   0  12  12      223.94      343.47    223.83 o 
   1  12  12      248.80      196.53    230.90 o 
   2  12  12        8.64      259.16    199.46 o 
   3  12  12      612.89      725.23    257.44 o 
   4  12  12      546.08      417.14    297.98 o 
   5  12  12      303.41      672.82    266.61 o 
   1  13  12       60.38      105.65    236.17 o 
   2  13  12      206.48      277.78    281.41 o 
   3  13  12       50.52      445.26    250.24 o 
   1   1  13      584.49      696.14    189.24 o 
   2   1  13     2070.97     1690.11    212.38 o 
   3   1  13     2294.12     3237.38    274.57 o 
   4   1  13     1243.41     1094.91    260.72 o 
   5   1  13     9068.81     7861.16    219.79 o 
   6   1  13      143.08      195.99    223.03 o 
   7   1  13     5479.58     5735.71    392.53 o 
   8   1  13      384.03      179.12    273.02 o 
   9   1  13      678.90      610.65    313.16 o 
  10   1  13      225.65      179.11    302.69 o 
  11   1  13      422.09     1193.08    342.17 o 
   0   2  13      592.53      608.76    239.75 o 
   1   2  13     9095.95     9268.63    404.66 o 
   2   2  13     3180.57     2905.53    281.18 o 
   3   2  13       40.41      214.84    175.47 o 
   4   2  13     5438.08     5794.31    346.29 o 
   5   2  13      700.14     1250.35    218.31 o 
   6   2  13      194.15       55.79    206.63 o 
   7   2  13        4.08       14.85    234.29 o 
   8   2  13     1085.98     1306.49    275.06 o 
   9   2  13      236.94       52.27    281.00 o 
  10   2  13      667.21      344.47    314.50 o 
  11   2  13     1060.62      911.65    298.71 o 
   1   3  13     1568.42     1405.50    239.50 o 
   2   3  13     1842.08     1485.79    259.84 o 
   3   3  13     4376.62     5246.41    325.39 o 
   4   3  13     2405.16     2529.63    258.70 o 
   5   3  13      692.32     1153.65    230.86 o 
   6   3  13       57.48       27.74    223.79 o 
   7   3  13        9.19       74.01    225.78 o 
   8   3  13      130.82      235.29    238.45 o 
   9   3  13      245.17      543.58    213.51 o 
  10   3  13      219.63      277.89    288.78 o 
  11   3  13       64.45      142.01    258.82 o 
   0   4  13     1311.13     1565.70    290.96 o 
   1   4  13     3269.42     3482.89    307.53 o 
   2   4  13     1816.65     1996.90    238.14 o 
   3   4  13     2355.46     1772.29    281.06 o 
   4   4  13      148.09      328.81    196.76 o 
   5   4  13      282.19      105.68    227.22 o 
   6   4  13       12.89      111.41    208.34 o 
   7   4  13      986.46     1315.72    293.82 o 
   8   4  13        0.73      124.60    231.05 o 
   9   4  13     2194.30     2613.41    320.52 o 
  10   4  13       30.99       36.10    271.97 o 
  11   4  13     1255.88     1434.44    347.72 o 
   1   5  13      232.70      223.73    220.69 o 
   2   5  13     3887.97     3708.76    305.85 o 
   3   5  13       94.13      221.14    198.56 o 
   4   5  13     4216.18     4114.29    345.71 o 
   5   5  13       25.16      421.38    205.64 o 
   6   5  13     3651.19     4070.01    335.54 o 
   7   5  13       66.89      374.27    223.59 o 
   8   5  13     1525.03     1709.25    295.48 o 
   9   5  13        7.74      262.45    262.45 o 
  10   5  13     1037.29      769.73    322.65 o 
   0   6  13       28.16      325.01    207.44 o 
   1   6  13       38.71      112.74    229.41 o 
   2   6  13     1788.53     1924.02    291.61 o 
   3   6  13     3167.92     3443.46    319.87 o 
   4   6  13     2988.79     2683.46    320.12 o 
   5   6  13      940.42     1174.77    247.27 o 
   6   6  13       25.29       73.98    221.02 o 
   7   6  13     1460.29      973.65    311.05 o 
   8   6  13     1267.26     1314.96    282.36 o 
   9   6  13     2408.92     1660.70    353.01 o 
  10   6  13     1031.44      664.79    305.49 o 
   1   7  13      397.15      890.39    270.63 o 
   2   7  13        0.11      192.16    254.17 o 
   3   7  13     1463.27     1119.49    316.93 o 
   4   7  13      512.77      244.12    258.01 o 
   5   7  13        1.51       92.00    225.43 o 
   6   7  13     1816.55     1743.05    304.14 o 
   7   7  13      303.19      486.71    248.14 o 
   8   7  13      844.36      767.48    285.03 o 
   9   7  13       11.60       69.85    242.98 o 
   0   8  13     6887.48     6011.51    431.80 o 
   1   8  13     1665.56      914.15    344.36 o 
   2   8  13     5265.92     5183.79    421.17 o 
   3   8  13       32.30       49.80    224.30 o 
   4   8  13     1590.42     1738.39    290.97 o 
   5   8  13      284.23      679.77    249.84 o 
   6   8  13        1.60      151.51    249.31 o 
   7   8  13       75.00      121.00    250.98 o 
   8   8  13      363.30      352.27    267.07 o 
   9   8  13      127.31       54.70    254.80 o 
   1   9  13       36.90      184.69    250.50 o 
   2   9  13     1652.18     1806.95    311.86 o 
   3   9  13      236.18      426.04    281.75 o 
   4   9  13      595.49      142.76    281.23 o 
   5   9  13       18.94      250.90    233.64 o 
   6   9  13      254.67      127.05    271.20 o 
   7   9  13       21.46       18.49    261.43 o 
   8   9  13      268.56      619.09    262.07 o 
   0  10  13     5066.79     4429.63    393.62 o 
   1  10  13     1841.95     1671.40    308.04 o 
   2  10  13      618.87      637.78    296.56 o 
   3  10  13        0.05       93.78    256.41 o 
   4  10  13       61.82      304.93    254.32 o 
   5  10  13      180.83      519.46    251.61 o 
   6  10  13       30.75      253.80    294.14 o 
   7  10  13       15.84      198.86    286.82 o 
   1  11  13       98.19      169.41    241.90 o 
   2  11  13      276.27      172.62    263.84 o 
   3  11  13        4.17      238.05    238.05 o 
   4  11  13     1389.99     2028.09    367.46 o 
   5  11  13      539.60      653.51    336.83 o 
   0  12  13      258.06       35.79    254.30 o 
   1  12  13       25.25       18.68    250.76 o 
   2  12  13      180.06      193.34    220.34 o 
   3  12  13      440.04      239.55    267.74 o 
   0   0  14      440.94      596.28    183.36 o 
   1   0  14     3762.83     3189.01    224.37 o 
   2   0  14       46.01      117.36    176.29 o 
   3   0  14       14.39      161.16    183.13 o 
   4   0  14       64.36      166.11    188.81 o 
   5   0  14     1434.35     1128.10    217.97 o 
   6   0  14      113.72      327.30    245.91 o 
   7   0  14      192.83      305.18    249.12 o 
   8   0  14     1726.07     1620.14    333.43 o 
   9   0  14      864.52      854.90    352.57 o 
  10   0  14      260.03      789.26    306.63 o 
   1   1  14      572.29      638.89    180.30 o 
   2   1  14      137.65      346.06    161.59 o 
   3   1  14       37.69       40.24    172.49 o 
   4   1  14       16.64      208.68    208.68 o 
   5   1  14      846.38      684.66    208.76 o 
   6   1  14      654.73      507.98    257.10 o 
   7   1  14     2236.28     2828.40    330.33 o 
   8   1  14       75.00      124.19    260.03 o 
   9   1  14       30.40      214.16    260.46 o 
  10   1  14       17.57      107.21    283.82 o 
   0   2  14      352.69      681.67    200.52 o 
   1   2  14      240.41      217.56    217.56 o 
   2   2  14      884.27      912.68    221.79 o 
   3   2  14       39.88       13.30    199.53 o 
   4   2  14       49.17      165.67    205.71 o 
   5   2  14       31.04      332.72    215.02 o 
   6   2  14      200.24       91.49    233.44 o 
   7   2  14       32.67       64.95    249.67 o 
   8   2  14      489.94      241.97    291.33 o 
   9   2  14      192.05      150.21    281.11 o 
  10   2  14      355.11      369.77    301.93 o 
   1   3  14      273.44       96.11    210.63 o 
   2   3  14       51.17       12.95    206.74 o 
   3   3  14        0.45      119.38    209.26 o 
   4   3  14        0.27       96.25    217.69 o 
   5   3  14     1285.90     1727.70    256.76 o 
   6   3  14      121.82      181.84    240.62 o 
   7   3  14     2474.19     2364.65    326.14 o 
   8   3  14       90.76       67.75    264.77 o 
   9   3  14       14.06      237.53    233.24 o 
  10   3  14      124.63      495.21    266.50 o 
   0   4  14     3930.45     4273.06    379.38 o 
   1   4  14     8438.45     7848.96    441.44 o 
   2   4  14     1937.67     1407.92    280.93 o 
   3   4  14     1223.23     1068.73    234.79 o 
   4   4  14       90.26       97.67    226.31 o 
   5   4  14      275.59      391.37    226.00 o 
   6   4  14      106.51      212.66    211.55 o 
   7   4  14      140.59      144.32    249.88 o 
   8   4  14      104.26      167.99    273.99 o 
   9   4  14       35.41       35.81    272.13 o 
  10   4  14      398.15      520.75    269.34 o 
   1   5  14      160.34      275.79    231.11 o 
   2   5  14       12.27      104.25    228.26 o 
   3   5  14       68.12        0.00    219.33 o 
   4   5  14      366.28      479.76    257.96 o 
   5   5  14     1290.93     1088.45    258.62 o 
   6   5  14     1348.89     1223.85    303.94 o 
   7   5  14     1512.81     1719.80    309.55 o 
   8   5  14      106.95        0.00    270.94 o 
   9   5  14       12.70      290.76    290.76 o 
   0   6  14      700.26     1043.34    283.95 o 
   1   6  14     2203.27     2403.10    319.19 o 
   2   6  14      942.84      660.58    275.84 o 
   3   6  14     2031.63     1791.00    310.34 o 
   4   6  14     1295.19     1530.46    282.08 o 
   5   6  14      288.27      516.34    243.97 o 
   6   6  14       13.42      144.86    265.81 o 
   7   6  14       16.74      257.54    257.54 o 
   8   6  14      230.44      292.65    282.32 o 
   9   6  14      694.50     1373.20    299.03 o 
   1   7  14       24.38       55.17    256.57 o 
   2   7  14     1117.99     1280.80    315.41 o 
   3   7  14     2326.48     1932.31    349.37 o 
   4   7  14     2908.57     3290.73    343.11 o 
   5   7  14     3997.87     4376.07    422.61 o 
   6   7  14     1388.80     2380.26    320.79 o 
   7   7  14     4294.00     4061.72    412.88 o 
   8   7  14      681.19      339.43    290.83 o 
   0   8  14      287.91        0.00    301.87 o 
   1   8  14      584.76      783.24    276.23 o 
   2   8  14       82.12        0.00    269.90 o 
   3   8  14        0.72      124.92    287.44 o 
   4   8  14        1.14        0.00    303.02 o 
   5   8  14      413.11      214.76    306.90 o 
   6   8  14       43.70       18.05    280.26 o 
   7   8  14        0.66       18.60    278.96 o 
   1   9  14     1284.18     1193.68    332.68 o 
   2   9  14     1445.46     1998.79    320.51 o 
   3   9  14     3437.45     3416.28    407.86 o 
   4   9  14     1593.31     1433.61    378.93 o 
   5   9  14     1166.08     1323.95    337.24 o 
   6   9  14      985.03     1203.51    316.64 o 
   0  10  14      591.00      786.30    291.58 o 
   1  10  14     1690.62     1640.22    334.80 o 
   2  10  14      560.12      237.62    302.86 o 
   3  10  14     1443.44     1905.91    357.32 o 
   4  10  14      807.39     1233.31    357.64 o 
   5  10  14      289.69      163.33    310.84 o 
   1  11  14       49.33       39.35    242.48 o 
   2  11  14        2.43      361.45    264.93 o 
   3  11  14       60.40        0.00    296.37 o 
   1   1  15        5.21       27.71    193.33 o 
   2   1  15        0.49      227.07    227.07 o 
   3   1  15       77.73      177.71    208.33 o 
   4   1  15      887.95      857.52    263.35 o 
   5   1  15      489.34      231.04    231.04 o 
   6   1  15     1509.00     1935.47    308.94 o 
   7   1  15      376.16      143.91    265.63 o 
   8   1  15      930.61      173.04    280.63 o 
   9   1  15      489.15      419.46    296.63 o 
   0   2  15     2335.09     2741.84    292.67 o 
   1   2  15     2670.65     2958.12    299.05 o 
   2   2  15      118.75      112.26    212.62 o 
   3   2  15      832.69     1080.30    253.71 o 
   4   2  15     1038.27     1031.02    247.33 o 
   5   2  15      380.48      110.72    244.44 o 
   6   2  15        1.24       83.11    251.34 o 
   7   2  15        4.54      158.53    234.40 o 
   8   2  15       83.51       74.50    260.93 o 
   9   2  15       26.98      241.96    283.60 o 
   1   3  15      164.89      241.69    255.45 o 
   2   3  15     2914.82     3293.35    311.49 o 
   3   3  15      552.54      716.91    232.64 o 
   4   3  15     1264.09     1086.56    293.41 o 
   5   3  15      732.93      661.63    234.20 o 
   6   3  15      315.19       32.89    243.15 o 
   7   3  15      279.48       69.52    286.36 o 
   8   3  15       96.58      218.71    244.60 o 
   9   3  15      104.14      331.94    256.82 o 
   0   4  15      180.03      224.58    278.81 o 
   1   4  15      919.53      701.34    304.66 o 
   2   4  15      934.30      819.15    275.58 o 
   3   4  15      300.31       29.84    249.14 o 
   4   4  15      215.79      306.21    255.23 o 
   5   4  15       41.44      110.74    262.31 o 
   6   4  15       31.94       82.41    234.75 o 
   7   4  15      130.82      414.79    243.15 o 
   8   4  15      468.19      666.29    286.44 o 
   1   5  15      391.18      263.54    256.37 o 
   2   5  15     1041.04      926.74    288.47 o 
   3   5  15      876.37      958.48    280.63 o 
   4   5  15      595.76      620.48    271.33 o 
   5   5  15     3259.74     3104.98    355.86 o 
   6   5  15      130.53      134.15    288.50 o 
   7   5  15     2173.32     2637.79    337.43 o 
   8   5  15      132.10      288.59    291.96 o 
   0   6  15      134.25      411.28    272.83 o 
   1   6  15     2219.00     2470.61    324.15 o 
   2   6  15     1262.35      959.95    311.77 o 
   3   6  15      234.95      134.26    276.85 o 
   4   6  15     2760.51     2660.60    355.68 o 
   5   6  15       26.68      628.39    276.48 o 
   6   6  15        2.31      121.58    269.78 o 
   7   6  15      193.23      233.09    307.92 o 
   1   7  15       66.28      176.61    294.15 o 
   2   7  15      591.37      427.70    318.24 o 
   3   7  15      243.74      179.64    287.49 o 
   4   7  15      134.60      592.34    272.72 o 
   5   7  15      631.23      990.32    299.77 o 
   6   7  15      234.84      438.66    272.28 o 
   7   7  15      441.43      579.75    304.48 o 
   0   8  15     2780.93     3059.63    383.83 o 
   1   8  15     4389.47     4646.10    442.13 o 
   2   8  15     1035.62      763.46    316.29 o 
   3   8  15     1237.67     1089.78    326.20 o 
   4   8  15       80.68      172.41    267.43 o 
   5   8  15       57.93       57.48    275.98 o 
   6   8  15      149.73       96.89    285.46 o 
   1   9  15       17.77      123.62    302.66 o 
   2   9  15      468.51      954.52    310.10 o 
   3   9  15       34.51      241.27    291.46 o 
   4   9  15      533.76        0.00    322.44 o 
   0  10  15      940.29      573.57    286.88 o 
   1  10  15      485.08       41.24    259.47 o 
   2  10  15      310.48      186.88    298.61 o 
   0   0  16      475.33      231.92    194.95 o 
   1   0  16     3770.61     4190.25    365.68 o 
   2   0  16      595.00      759.75    274.11 o 
   3   0  16     4412.37     4247.70    398.77 o 
   4   0  16     1128.02     1340.99    288.44 o 
   5   0  16      722.47     1295.70    298.13 o 
   6   0  16      379.91      688.39    288.79 o 
   7   0  16      336.91      240.68    340.36 o 
   8   0  16      201.40      323.27    344.28 o 
   1   1  16      368.00      427.73    217.10 o 
   2   1  16      589.78      124.37    272.80 o 
   3   1  16      901.81      680.34    315.00 o 
   4   1  16      464.47      417.64    289.83 o 
   5   1  16      274.99      641.99    266.05 o 
   6   1  16       30.80       72.88    280.26 o 
   7   1  16       85.97      116.49    293.42 o 
   8   1  16      116.56      702.40    302.30 o 
   0   2  16        0.33       68.81    268.35 o 
   1   2  16     2741.89     2513.75    321.90 o 
   2   2  16      115.09      231.04    257.25 o 
   3   2  16     1228.52     1134.00    315.00 o 
   4   2  16       20.06      282.05    282.05 o 
   5   2  16      155.20      497.48    240.76 o 
   6   2  16       75.93      107.69    260.05 o 
   7   2  16      351.87      474.00    271.36 o 
   8   2  16       10.67      287.09    287.09 o 
   1   3  16      530.19      593.37    270.80 o 
   2   3  16      939.72      661.70    293.86 o 
   3   3  16     2525.82     2467.38    339.14 o 
   4   3  16      915.63      673.81    300.77 o 
   5   3  16     2067.04     1633.18    231.04 o 
   6   3  16      162.10       53.23    283.39 o 
   7   3  16      982.56      689.15    351.00 o 
   0   4  16      848.13      680.54    316.46 o 
   1   4  16      273.88      176.70    251.00 o 
   2   4  16      706.31      198.52    283.75 o 
   3   4  16       15.81      162.43    250.64 o 
   4   4  16      534.84      749.93    284.21 o 
   5   4  16      301.35      119.82    285.04 o 
   6   4  16       31.88      195.17    275.31 o 
   7   4  16       43.00       92.38    285.83 o 
   1   5  16        2.54      188.88    254.64 o 
   2   5  16      215.33      158.48    249.65 o 
   3   5  16      536.95      187.80    232.15 o 
   4   5  16       66.28      258.86    262.24 o 
   5   5  16     2237.75     2159.91    337.37 o 
   6   5  16       73.68      414.47    278.59 o 
   0   6  16     1101.78      696.34    334.42 o 
   1   6  16      802.08      858.59    298.17 o 
   2   6  16     1037.57     1069.41    339.24 o 
   3   6  16       84.99      163.01    271.75 o 
   4   6  16      271.39       72.62    296.12 o 
   5   6  16       36.29      164.53    263.08 o 
   6   6  16        0.68      130.28    284.26 o 
   1   7  16      139.72      332.61    286.57 o 
   2   7  16      897.23     1229.44    316.06 o 
   3   7  16       39.61       57.76    280.76 o 
   4   7  16     1021.95     1097.17    314.62 o 
   5   7  16      468.37      134.93    302.85 o 
   0   8  16       39.64      220.60    302.41 o 
   1   8  16      679.93      873.93    289.91 o 
   2   8  16        0.72       82.74    271.43 o 
   3   8  16       40.75       40.63    269.10 o 
   1   1  17        0.98      232.89    284.40 o 
   2   1  17     1179.41     1266.57    302.63 o 
   3   1  17      107.90      456.04    295.54 o 
   4   1  17     3955.26     4988.11    433.68 o 
   5   1  17       90.54       93.45    292.71 o 
   6   1  17     3865.37     3129.57    324.87 o 
   0   2  17     3816.66     3870.52    407.77 o 
   1   2  17      535.64      661.48    295.20 o 
   2   2  17     2916.36     2783.40    340.33 o 
   3   2  17       77.77      173.00    273.39 o 
   4   2  17      358.33      623.41    295.41 o 
   5   2  17      235.82      534.60    284.89 o 
   6   2  17        2.67      172.79    284.19 o 
   1   3  17       85.32      338.66    280.01 o 
   2   3  17      467.17      307.72    313.36 o 
   3   3  17      105.09      346.79    289.21 o 
   4   3  17      321.81      903.69    258.68 o 
   5   3  17       78.94      308.84    308.84 o 
   0   4  17     3102.48     3547.44    431.73 o 
   1   4  17        5.67      284.43    239.06 o 
   2   4  17     2505.52     2379.12    325.41 o 
   3   4  17        1.19      175.60    276.72 o 
   4   4  17      899.54      323.27    307.86 o 
   5   4  17      114.67       54.99    271.62 o 
   1   5  17       66.09      281.64    314.21 o 
   2   5  17       62.26        0.00    265.91 o 
   3   5  17        5.17      183.60    263.57 o 
   4   5  17      433.99      593.35    292.01 o 
   0   6  17      351.37      364.96    293.85 o 
   1   6  17      447.45      527.74    306.75 o 
   2   6  17      187.58      718.94    272.29 o 
   3   6  17      117.08      116.11    284.53 o 
   0   0  18     1485.26     1703.83    356.99 o 
   1   0  18     3375.24     2784.90    402.53 o 
   2   0  18      135.09      461.65    272.03 o 
   3   0  18     1316.61     1654.94    307.33 o 
   1   1  18        1.57      125.43    267.53 o 
   2   1  18       39.58      295.01    295.01 o 
   3   1  18      330.03      394.39    306.78 o 
   0   2  18       50.35      137.85    301.84 o 
   1   2  18     1359.53     1312.74    340.05 o 
   2   2  18        0.59      234.01    279.36 o 
   3   2  18      486.78      259.40    308.83 o 
   1   3  18       45.13       57.20    296.88 o 
   2   3  18        0.03      238.45    265.11 o 
                                                 
